# Supplementary material for: 3β-Acet­oxy-8β,10β-dihy­droxy-6β-meth­oxy­eremophil-7(11)-en-8,12-olide
Source: Acta Crystallogr Sect E Struct Rep Online. 2010 Jul 31;66(Pt 8):o2161. doi: 10.1107/S1600536810029831 (PMC3007320; doi:10.1107/S1600536810029831)
Supplement: Supplementary file 1 [file e-66-o2161-sup1.cif]

##############################################################################
###                                                                        ###
###        Electronic paper (Acta Crystallographica Section E)             ###
###                                                                        ###
##############################################################################
#                                                                            #
# This CIF contains the data in a paper accepted for publication in Acta     #
# Crystallographica Section E. It conforms to the requirements of Notes      #
# for Authors for Section E, and has been peer reviewed under the auspices   #
# of the IUCr Commission on Journals.                                        #
#                                                                            #
# Full details of the Crystallographic Information File format               #
# are given in the paper "The Crystallographic Information File (CIF):       #
# a New Standard Archive File for Crystallography" by S. R. Hall, F. H.      #
# Allen and I. D. Brown [Acta Cryst. (1991), A47, 655-685].                  #
#                                                                            #
# The current version of the core CIF dictionary is obtainable from          #
# ftp://ftp.iucr.org/pub/cif_core.dic. The current version number is 2.4.    #
#                                                                            #
# Software is freely available for graphical display of the structure(s) in  #
# this CIF.  For information consult the CIF home page http://www.iucr.org/  #
# cif/home.html                                                              #
#                                                                            #
# This file may be used for bona fide research purposes within the           #
# scientific community so long as proper attribution is given to the journal # 
# article from which it was obtained.                                        #
#                                                                            #
##############################################################################
                                             
data_I
_audit_creation_method     SHELXL-97
_chemical_name_systematic
;
3\b-Acetoxy-8\b,10\b-dihydroxy-6\b-methoxyeremophil-7(11)-en-8,12-olide
;
_chemical_name_common     ?
_chemical_formula_moiety     'C18 H26 O7'
_chemical_formula_sum     'C18 H26 O7'
_chemical_formula_iupac     'C18 H26 O7'
_chemical_formula_weight     354.39
_chemical_melting_point     ?
_symmetry_cell_setting     orthorhombic
_symmetry_space_group_name_H-M     'P 21 21 21'
_symmetry_space_group_name_Hall     'P 2ac 2ab'
loop_
    _symmetry_equiv_pos_as_xyz
    'x, y, z'
    '-x+1/2, -y, z+1/2'
    'x+1/2, -y+1/2, -z'
    '-x, y+1/2, -z+1/2'
_cell_length_a     7.3036(15)
_cell_length_b     9.789(2)
_cell_length_c     25.553(5)
_cell_angle_alpha     90.00
_cell_angle_beta     90.00
_cell_angle_gamma     90.00
_cell_volume     1826.9(6)
_cell_formula_units_Z     4
_cell_measurement_reflns_used     12058
_cell_measurement_theta_min     2.23
_cell_measurement_theta_max     25.02
_cell_measurement_temperature     293(2)
_exptl_crystal_description     block
_exptl_crystal_colour     colourless
_exptl_crystal_size_max     0.50
_exptl_crystal_size_mid     0.50
_exptl_crystal_size_min     0.20
_exptl_crystal_density_diffrn     1.288
_exptl_crystal_density_meas     ?
_exptl_crystal_density_method     'not measured'
_exptl_crystal_F_000     760
_exptl_absorpt_coefficient_mu     0.099
_exptl_absorpt_correction_type     multi-scan
_exptl_absorpt_process_details     '(ABSCOR; Higashi, 1995)'
_exptl_absorpt_correction_T_min     0.952
_exptl_absorpt_correction_T_max     0.980
_exptl_special_details
;
Since the two skeleton methyl group in eremophilenolides are biogenic b
position, we draw the  relative stereochemistry  of the title eremophilenolide,
by reference to the structures of related eremophilenolides in Wang
at al. (2008) and Zhang,et al. (1998) although the absolute configuration
could not be reliably determined from anomalous dispersion effects.
Furthermore, the relative stereochemistry in the title compound was
confirmed by NMR data.
 ^13^C NMR (125 MHz, CDCl~3~, \d, p.p.m.):
177.0(C17), 170.2(C1), 152.9(C3), 129.7(C2), 103.4(C12),
79.8(C4), 74.7(C10), 71.4(C7), 57.9(C16), 47.4(C5),
44.3(C11), 36.5(C6), 30.0(C8), 27.5(C9), 21.3(C18), 12.8(C14),
12.5(C15), 8.8(C13).
;
_diffrn_ambient_temperature     293(2)
_diffrn_radiation_type     MoK\a
_diffrn_radiation_wavelength     0.71073
_diffrn_radiation_source     'fine-focus sealed tube'
_diffrn_radiation_monochromator     graphite
_diffrn_measurement_device_type     'Rigaku R-AXIS RAPID IP'
_diffrn_measurement_method     \W
_diffrn_detector_area_resol_mean     ?
_diffrn_reflns_number     12058
_diffrn_reflns_av_R_equivalents     0.0613
_diffrn_reflns_av_sigmaI/netI     0.0674
_diffrn_reflns_theta_min     1.59
_diffrn_reflns_theta_max     25.02
_diffrn_reflns_theta_full     25.02
_diffrn_measured_fraction_theta_max     0.999
_diffrn_measured_fraction_theta_full     0.999
_diffrn_reflns_limit_h_min     0
_diffrn_reflns_limit_h_max     8
_diffrn_reflns_limit_k_min     0
_diffrn_reflns_limit_k_max     11
_diffrn_reflns_limit_l_min     0
_diffrn_reflns_limit_l_max     30
_diffrn_standards_number     ?
_diffrn_standards_interval_count     ?
_diffrn_standards_interval_time     ?
_diffrn_standards_decay_%     ?
_refine_special_details
;
Refinement of <i>F</i>^2^ against ALL reflections. The weighted <i>R</i>-factor
<i>wR</i> and goodness of fit <i>S</i> are based on <i>F</i>^2^, conventional
<i>R</i>-factors <i>R</i> are based on <i>F</i>, with <i>F</i> set to zero for
negative <i>F</i>^2^. The threshold expression of <i>F</i>^2^ >
\s(<i>F</i>^2^) is used only for calculating <i>R</i>-factors(gt) <i>etc</i>.
and is not relevant to the choice of reflections for refinement.
<i>R</i>-factors based on <i>F</i>^2^ are statistically about twice as large
as those based on <i>F</i>, and <i>R</i>- factors based on ALL data will be
even larger.
;
_reflns_number_total     1885
_reflns_number_gt     1203
_reflns_threshold_expression     I>2sigma(I)
_refine_ls_structure_factor_coef     Fsqd
_refine_ls_matrix_type     full
_refine_ls_R_factor_all     0.0744
_refine_ls_R_factor_gt     0.0492
_refine_ls_wR_factor_gt     0.1136
_refine_ls_wR_factor_ref     0.1386
_refine_ls_goodness_of_fit_ref     0.890
_refine_ls_restrained_S_all     0.890
_refine_ls_number_reflns     1885
_refine_ls_number_parameters     227
_refine_ls_number_restraints     0
_refine_ls_hydrogen_treatment     constr
_refine_ls_weighting_scheme     calc
_refine_ls_weighting_details
                 'calc w=1/[\s^2^(Fo^2^)+(0.0856P)^2^] where P=(Fo^2^+2Fc^2^)/3'
_atom_sites_solution_hydrogens     geom
_atom_sites_solution_primary     direct
_atom_sites_solution_secondary     difmap
_refine_ls_shift/su_max     0.000
_refine_ls_shift/su_mean     0.000
_refine_diff_density_max     0.288
_refine_diff_density_min     -0.361
_refine_ls_extinction_method     'SHELXL97 (Sheldrick, 2008)'
_refine_ls_extinction_coef     0.130(8)
_refine_ls_extinction_expression
                                  'Fc^*^=kFc[1+0.001xFc^2^\l^3^/sin(2\q)]^-1/4^'
_refine_ls_abs_structure_details     ?
_refine_ls_abs_structure_Flack     ?
loop_
    _atom_type_symbol
    _atom_type_description
    _atom_type_scat_dispersion_real
    _atom_type_scat_dispersion_imag
    _atom_type_scat_source
    'C' 'C' 0.0033 0.0016
                         'International Tables Vol C Tables 4.2.6.8 and 6.1.1.4'
    'H' 'H' 0.0000 0.0000
                         'International Tables Vol C Tables 4.2.6.8 and 6.1.1.4'
    'O' 'O' 0.0106 0.0060
                         'International Tables Vol C Tables 4.2.6.8 and 6.1.1.4'
_computing_data_collection     'RAPID-AUTO (Rigaku, 2000)'
_computing_cell_refinement     'RAPID-AUTO (Rigaku, 2000)'
_computing_data_reduction     'CrystalStructure (Rigaku/MSC, 2000)'
_computing_structure_solution     'SHELXS97 (Sheldrick,2008)'
_computing_structure_refinement     'SHELXL97 (Sheldrick, 2008)'
_computing_molecular_graphics     'SHELXTL (Sheldrick, 2008)'
_computing_publication_material     'SHELXL97 (Sheldrick, 2008)'
loop_
    _atom_site_type_symbol
    _atom_site_label
    _atom_site_fract_x
    _atom_site_fract_y
    _atom_site_fract_z
    _atom_site_U_iso_or_equiv
    _atom_site_adp_type
    _atom_site_calc_flag
    _atom_site_refinement_flags
    _atom_site_occupancy
    _atom_site_disorder_assembly
    _atom_site_disorder_group
    O O1 -0.1967(4) -0.0086(3) 0.16487(12) 0.0560(9) Uani d . 1 . .
    O O2 -0.1302(4) 0.1257(3) 0.23691(10) 0.0499(8) Uani d . 1 . .
    H H2A -0.1081 0.2051 0.2450 0.075 Uiso d R 1 . .
    O O3 -0.0053(4) 0.3976(2) 0.21312(9) 0.0431(7) Uani d . 1 . .
    H H3A 0.0292 0.4773 0.2139 0.065 Uiso d R 1 . .
    O O4 0.2582(4) 0.2059(3) 0.23680(10) 0.0500(8) Uani d . 1 . .
    O O5 0.3015(4) 0.4876(3) 0.05334(11) 0.0554(9) Uani d . 1 . .
    O O6 -0.1385(6) -0.2075(3) 0.12421(14) 0.0870(13) Uani d . 1 . .
    O O7 0.4013(7) 0.4379(4) -0.02711(15) 0.0977(14) Uani d . 1 . .
    C C1 -0.0818(8) -0.1056(4) 0.14538(19) 0.0605(14) Uani d . 1 . .
    C C2 0.1101(7) -0.0616(4) 0.15266(18) 0.0525(12) Uani d . 1 . .
    C C3 0.1075(6) 0.0623(4) 0.17441(15) 0.0377(10) Uani d . 1 . .
    C C4 0.2533(6) 0.1666(4) 0.18310(14) 0.0385(9) Uani d . 1 . .
    H H4A 0.3748 0.1278 0.1728 0.046 Uiso calc R 1 . .
    C C5 0.2130(5) 0.2971(4) 0.14977(15) 0.0331(9) Uani d . 1 . .
    C C6 0.2322(6) 0.2612(4) 0.09058(14) 0.0400(10) Uani d . 1 . .
    H H6A 0.1475 0.1825 0.0844 0.048 Uiso calc R 1 . .
    C C7 0.1687(6) 0.3740(4) 0.05353(15) 0.0463(11) Uani d . 1 . .
    H H7A 0.1630 0.3351 0.0174 0.056 Uiso calc R 1 . .
    C C8 -0.0162(6) 0.4317(5) 0.06655(15) 0.0482(11) Uani d . 1 . .
    H H8A -0.1115 0.3645 0.0567 0.058 Uiso calc R 1 . .
    H H8B -0.0365 0.5153 0.0456 0.058 Uiso calc R 1 . .
    C C9 -0.0369(6) 0.4666(3) 0.12460(15) 0.0408(10) Uani d . 1 . .
    H H9A 0.0431 0.5451 0.1331 0.049 Uiso calc R 1 . .
    H H9B -0.1650 0.4942 0.1315 0.049 Uiso calc R 1 . .
    C C10 0.0124(5) 0.3469(3) 0.16006(14) 0.0322(9) Uani d . 1 . .
    C C11 -0.1312(6) 0.2326(3) 0.15316(15) 0.0374(9) Uani d . 1 . .
    H H11A -0.2525 0.2676 0.1641 0.045 Uiso calc R 1 . .
    H H11B -0.1392 0.2083 0.1156 0.045 Uiso calc R 1 . .
    C C12 -0.0877(6) 0.1053(4) 0.18429(16) 0.0409(10) Uani d . 1 . .
    C C13 0.2662(9) -0.1493(5) 0.1353(2) 0.0872(19) Uani d . 1 . .
    H H13A 0.3821 -0.1035 0.1434 0.131 Uiso calc R 1 . .
    H H13B 0.2578 -0.1648 0.0975 0.131 Uiso calc R 1 . .
    H H13C 0.2611 -0.2371 0.1537 0.131 Uiso calc R 1 . .
    C C14 0.4250(6) 0.2095(5) 0.07529(16) 0.0563(12) Uani d . 1 . .
    H H14A 0.4278 0.1888 0.0378 0.084 Uiso calc R 1 . .
    H H14B 0.4536 0.1266 0.0952 0.084 Uiso calc R 1 . .
    H H14C 0.5159 0.2802 0.0832 0.084 Uiso calc R 1 . .
    C C15 0.3518(6) 0.4075(4) 0.16654(16) 0.0459(11) Uani d . 1 . .
    H H15A 0.4765 0.3748 0.1599 0.069 Uiso calc R 1 . .
    H H15B 0.3372 0.4267 0.2040 0.069 Uiso calc R 1 . .
    H H15C 0.3299 0.4912 0.1465 0.069 Uiso calc R 1 . .
    C C16 0.3729(6) 0.1197(5) 0.26786(17) 0.0645(13) Uani d . 1 . .
    H H16A 0.3710 0.1513 0.3043 0.097 Uiso calc R 1 . .
    H H16B 0.4985 0.1233 0.2545 0.097 Uiso calc R 1 . .
    H H16C 0.3277 0.0256 0.2662 0.097 Uiso calc R 1 . .
    C C17 0.4023(8) 0.5098(6) 0.0103(2) 0.0668(14) Uani d . 1 . .
    C C18 0.5228(10) 0.6339(6) 0.0173(2) 0.099(2) Uani d . 1 . .
    H H18A 0.5956 0.6483 -0.0145 0.149 Uiso calc R 1 . .
    H H18B 0.6048 0.6196 0.0471 0.149 Uiso calc R 1 . .
    H H18C 0.4462 0.7144 0.0237 0.149 Uiso calc R 1 . .
loop_
    _atom_site_aniso_label
    _atom_site_aniso_U_11
    _atom_site_aniso_U_22
    _atom_site_aniso_U_33
    _atom_site_aniso_U_12
    _atom_site_aniso_U_13
    _atom_site_aniso_U_23
    O1 0.058(2) 0.0380(14) 0.072(2) -0.0132(17) -0.0068(17) 0.0012(15)
    O2 0.0555(19) 0.0408(14) 0.0533(17) 0.0006(15) 0.0123(15) 0.0028(14)
    O3 0.0529(17) 0.0325(13) 0.0438(14) 0.0023(15) 0.0055(15) -0.0100(12)
    O4 0.0542(19) 0.0575(16) 0.0385(15) 0.0164(17) -0.0133(15) -0.0020(14)
    O5 0.065(2) 0.0504(16) 0.0505(17) -0.0109(17) 0.0103(16) 0.0007(14)
    O6 0.123(3) 0.0371(17) 0.101(3) -0.020(2) -0.010(3) -0.0107(18)
    O7 0.136(4) 0.086(3) 0.071(2) -0.007(3) 0.051(3) -0.005(2)
    C1 0.084(4) 0.027(2) 0.070(3) -0.005(3) 0.001(3) 0.003(2)
    C2 0.072(3) 0.029(2) 0.057(3) 0.010(2) 0.003(3) 0.006(2)
    C3 0.044(2) 0.029(2) 0.040(2) 0.011(2) -0.003(2) 0.0035(17)
    C4 0.040(2) 0.038(2) 0.037(2) 0.011(2) -0.009(2) -0.0018(17)
    C5 0.030(2) 0.0316(17) 0.038(2) -0.0008(17) -0.0052(19) -0.0009(17)
    C6 0.041(2) 0.039(2) 0.040(2) 0.000(2) -0.001(2) -0.0067(17)
    C7 0.051(3) 0.050(2) 0.038(2) -0.001(2) -0.003(2) 0.0031(19)
    C8 0.049(3) 0.054(2) 0.042(2) 0.004(2) -0.003(2) 0.015(2)
    C9 0.043(2) 0.031(2) 0.049(2) 0.0072(18) 0.000(2) 0.0053(17)
    C10 0.036(2) 0.0272(18) 0.0331(19) 0.0036(18) -0.0028(19) -0.0041(16)
    C11 0.033(2) 0.0353(19) 0.044(2) 0.0033(19) -0.001(2) 0.0067(18)
    C12 0.044(2) 0.032(2) 0.046(2) -0.004(2) -0.002(2) 0.0001(18)
    C13 0.100(5) 0.048(3) 0.113(5) 0.029(3) 0.011(4) -0.019(3)
    C14 0.053(3) 0.063(3) 0.053(3) 0.014(2) 0.007(2) -0.007(2)
    C15 0.040(2) 0.048(2) 0.050(2) -0.004(2) -0.007(2) -0.010(2)
    C16 0.049(3) 0.083(3) 0.061(3) 0.007(3) -0.017(2) 0.024(3)
    C17 0.075(4) 0.068(3) 0.058(3) 0.007(3) 0.021(3) 0.015(3)
    C18 0.100(5) 0.085(4) 0.113(5) -0.021(4) 0.035(4) 0.019(4)
_geom_special_details
;
All e.s.d.'s (except the e.s.d. in the dihedral angle between two l.s. planes)
are estimated using the full covariance matrix. The cell e.s.d.'s are taken
into account individually in the estimation of e.s.d.'s in distances, angles
and torsion angles; correlations between e.s.d.'s in cell parameters are only
used when they are defined by crystal symmetry. An approximate (isotropic)
treatment of cell e.s.d.'s is used for estimating e.s.d.'s involving l.s.
planes.
;
loop_
    _geom_bond_atom_site_label_1
    _geom_bond_atom_site_label_2
    _geom_bond_site_symmetry_2
    _geom_bond_distance
    _geom_bond_publ_flag
    O1 C1 . 1.361(6) ?
    O1 C12 . 1.458(5) ?
    O2 C12 . 1.394(5) ?
    O2 H2A . 0.8200 ?
    O3 C10 . 1.450(4) ?
    O3 H3A . 0.8200 ?
    O4 C4 . 1.425(4) ?
    O4 C16 . 1.429(5) ?
    O5 C17 . 1.342(5) ?
    O5 C7 . 1.476(5) ?
    O6 C1 . 1.208(5) ?
    O7 C17 . 1.186(6) ?
    C1 C2 . 1.478(7) ?
    C2 C3 . 1.334(5) ?
    C2 C13 . 1.494(7) ?
    C3 C4 . 1.492(5) ?
    C3 C12 . 1.508(6) ?
    C4 C5 . 1.563(5) ?
    C4 H4A . 1.0000 ?
    C5 C15 . 1.543(5) ?
    C5 C6 . 1.559(5) ?
    C5 C10 . 1.566(5) ?
    C6 C7 . 1.526(5) ?
    C6 C14 . 1.547(6) ?
    C6 H6A . 1.0000 ?
    C7 C8 . 1.501(6) ?
    C7 H7A . 1.0000 ?
    C8 C9 . 1.530(5) ?
    C8 H8A . 0.9900 ?
    C8 H8B . 0.9900 ?
    C9 C10 . 1.524(5) ?
    C9 H9A . 0.9900 ?
    C9 H9B . 0.9900 ?
    C10 C11 . 1.544(5) ?
    C11 C12 . 1.512(5) ?
    C11 H11A . 0.9900 ?
    C11 H11B . 0.9900 ?
    C13 H13A . 0.9800 ?
    C13 H13B . 0.9800 ?
    C13 H13C . 0.9800 ?
    C14 H14A . 0.9800 ?
    C14 H14B . 0.9800 ?
    C14 H14C . 0.9800 ?
    C15 H15A . 0.9800 ?
    C15 H15B . 0.9800 ?
    C15 H15C . 0.9800 ?
    C16 H16A . 0.9800 ?
    C16 H16B . 0.9800 ?
    C16 H16C . 0.9800 ?
    C17 C18 . 1.511(8) ?
    C18 H18A . 0.9800 ?
    C18 H18B . 0.9800 ?
    C18 H18C . 0.9800 ?
loop_
    _geom_angle_atom_site_label_1
    _geom_angle_atom_site_label_2
    _geom_angle_atom_site_label_3
    _geom_angle_site_symmetry_1
    _geom_angle_site_symmetry_3
    _geom_angle
    _geom_angle_publ_flag
    C1 O1 C12 . . 108.7(3) ?
    C12 O2 H2A . . 109.5 ?
    C10 O3 H3A . . 108.8 ?
    C4 O4 C16 . . 113.0(3) ?
    C17 O5 C7 . . 119.0(4) ?
    O6 C1 O1 . . 121.9(5) ?
    O6 C1 C2 . . 128.5(5) ?
    O1 C1 C2 . . 109.6(4) ?
    C3 C2 C1 . . 107.7(4) ?
    C3 C2 C13 . . 131.0(5) ?
    C1 C2 C13 . . 121.3(4) ?
    C2 C3 C4 . . 132.4(4) ?
    C2 C3 C12 . . 109.7(4) ?
    C4 C3 C12 . . 117.3(3) ?
    O4 C4 C3 . . 110.2(3) ?
    O4 C4 C5 . . 108.0(3) ?
    C3 C4 C5 . . 110.1(3) ?
    O4 C4 H4A . . 109.5 ?
    C3 C4 H4A . . 109.5 ?
    C5 C4 H4A . . 109.5 ?
    C15 C5 C6 . . 111.6(3) ?
    C15 C5 C4 . . 107.3(3) ?
    C6 C5 C4 . . 109.1(3) ?
    C15 C5 C10 . . 110.5(3) ?
    C6 C5 C10 . . 108.5(3) ?
    C4 C5 C10 . . 109.8(3) ?
    C7 C6 C14 . . 110.9(3) ?
    C7 C6 C5 . . 114.3(3) ?
    C14 C6 C5 . . 113.6(3) ?
    C7 C6 H6A . . 105.7 ?
    C14 C6 H6A . . 105.7 ?
    C5 C6 H6A . . 105.7 ?
    O5 C7 C8 . . 108.0(3) ?
    O5 C7 C6 . . 110.3(3) ?
    C8 C7 C6 . . 114.1(3) ?
    O5 C7 H7A . . 108.1 ?
    C8 C7 H7A . . 108.1 ?
    C6 C7 H7A . . 108.1 ?
    C7 C8 C9 . . 112.8(3) ?
    C7 C8 H8A . . 109.0 ?
    C9 C8 H8A . . 109.0 ?
    C7 C8 H8B . . 109.0 ?
    C9 C8 H8B . . 109.0 ?
    H8A C8 H8B . . 107.8 ?
    C10 C9 C8 . . 112.4(3) ?
    C10 C9 H9A . . 109.1 ?
    C8 C9 H9A . . 109.1 ?
    C10 C9 H9B . . 109.1 ?
    C8 C9 H9B . . 109.1 ?
    H9A C9 H9B . . 107.9 ?
    O3 C10 C9 . . 105.8(3) ?
    O3 C10 C11 . . 107.1(3) ?
    C9 C10 C11 . . 109.2(3) ?
    O3 C10 C5 . . 110.3(3) ?
    C9 C10 C5 . . 111.1(3) ?
    C11 C10 C5 . . 113.0(3) ?
    C12 C11 C10 . . 113.2(3) ?
    C12 C11 H11A . . 108.9 ?
    C10 C11 H11A . . 108.9 ?
    C12 C11 H11B . . 108.9 ?
    C10 C11 H11B . . 108.9 ?
    H11A C11 H11B . . 107.7 ?
    O2 C12 O1 . . 108.4(3) ?
    O2 C12 C3 . . 114.3(3) ?
    O1 C12 C3 . . 104.2(3) ?
    O2 C12 C11 . . 110.0(3) ?
    O1 C12 C11 . . 109.7(3) ?
    C3 C12 C11 . . 109.9(3) ?
    C2 C13 H13A . . 109.5 ?
    C2 C13 H13B . . 109.5 ?
    H13A C13 H13B . . 109.5 ?
    C2 C13 H13C . . 109.5 ?
    H13A C13 H13C . . 109.5 ?
    H13B C13 H13C . . 109.5 ?
    C6 C14 H14A . . 109.5 ?
    C6 C14 H14B . . 109.5 ?
    H14A C14 H14B . . 109.5 ?
    C6 C14 H14C . . 109.5 ?
    H14A C14 H14C . . 109.5 ?
    H14B C14 H14C . . 109.5 ?
    C5 C15 H15A . . 109.5 ?
    C5 C15 H15B . . 109.5 ?
    H15A C15 H15B . . 109.5 ?
    C5 C15 H15C . . 109.5 ?
    H15A C15 H15C . . 109.5 ?
    H15B C15 H15C . . 109.5 ?
    O4 C16 H16A . . 109.5 ?
    O4 C16 H16B . . 109.5 ?
    H16A C16 H16B . . 109.5 ?
    O4 C16 H16C . . 109.5 ?
    H16A C16 H16C . . 109.5 ?
    H16B C16 H16C . . 109.5 ?
    O7 C17 O5 . . 124.1(5) ?
    O7 C17 C18 . . 125.2(5) ?
    O5 C17 C18 . . 110.6(5) ?
    C17 C18 H18A . . 109.5 ?
    C17 C18 H18B . . 109.5 ?
    H18A C18 H18B . . 109.5 ?
    C17 C18 H18C . . 109.5 ?
    H18A C18 H18C . . 109.5 ?
    H18B C18 H18C . . 109.5 ?
loop_
    _geom_torsion_atom_site_label_1
    _geom_torsion_atom_site_label_2
    _geom_torsion_atom_site_label_3
    _geom_torsion_atom_site_label_4
    _geom_torsion_site_symmetry_1
    _geom_torsion_site_symmetry_2
    _geom_torsion_site_symmetry_3
    _geom_torsion_site_symmetry_4
    _geom_torsion
    _geom_torsion_publ_flag
    C12 O1 C1 O6 . . . . -175.9(4) ?
    C12 O1 C1 C2 . . . . 1.8(5) ?
    O6 C1 C2 C3 . . . . 175.2(5) ?
    O1 C1 C2 C3 . . . . -2.3(5) ?
    O6 C1 C2 C13 . . . . -3.2(8) ?
    O1 C1 C2 C13 . . . . 179.3(4) ?
    C1 C2 C3 C4 . . . . -168.7(4) ?
    C13 C2 C3 C4 . . . . 9.5(8) ?
    C1 C2 C3 C12 . . . . 1.8(5) ?
    C13 C2 C3 C12 . . . . 179.9(5) ?
    C16 O4 C4 C3 . . . . 87.5(4) ?
    C16 O4 C4 C5 . . . . -152.2(3) ?
    C2 C3 C4 O4 . . . . -126.6(4) ?
    C12 C3 C4 O4 . . . . 63.5(4) ?
    C2 C3 C4 C5 . . . . 114.4(5) ?
    C12 C3 C4 C5 . . . . -55.5(4) ?
    O4 C4 C5 C15 . . . . 51.6(4) ?
    C3 C4 C5 C15 . . . . 171.9(3) ?
    O4 C4 C5 C6 . . . . 172.6(3) ?
    C3 C4 C5 C6 . . . . -67.0(4) ?
    O4 C4 C5 C10 . . . . -68.6(4) ?
    C3 C4 C5 C10 . . . . 51.8(4) ?
    C15 C5 C6 C7 . . . . -70.3(4) ?
    C4 C5 C6 C7 . . . . 171.4(3) ?
    C10 C5 C6 C7 . . . . 51.7(4) ?
    C15 C5 C6 C14 . . . . 58.4(4) ?
    C4 C5 C6 C14 . . . . -60.0(4) ?
    C10 C5 C6 C14 . . . . -179.6(3) ?
    C17 O5 C7 C8 . . . . -124.0(4) ?
    C17 O5 C7 C6 . . . . 110.8(4) ?
    C14 C6 C7 O5 . . . . -57.0(4) ?
    C5 C6 C7 O5 . . . . 73.0(4) ?
    C14 C6 C7 C8 . . . . -178.8(3) ?
    C5 C6 C7 C8 . . . . -48.8(5) ?
    O5 C7 C8 C9 . . . . -75.5(4) ?
    C6 C7 C8 C9 . . . . 47.6(5) ?
    C7 C8 C9 C10 . . . . -52.6(5) ?
    C8 C9 C10 O3 . . . . 177.3(3) ?
    C8 C9 C10 C11 . . . . -67.7(4) ?
    C8 C9 C10 C5 . . . . 57.6(4) ?
    C15 C5 C10 O3 . . . . -50.2(4) ?
    C6 C5 C10 O3 . . . . -172.8(3) ?
    C4 C5 C10 O3 . . . . 68.0(3) ?
    C15 C5 C10 C9 . . . . 66.8(4) ?
    C6 C5 C10 C9 . . . . -55.8(4) ?
    C4 C5 C10 C9 . . . . -175.0(3) ?
    C15 C5 C10 C11 . . . . -170.1(3) ?
    C6 C5 C10 C11 . . . . 67.3(4) ?
    C4 C5 C10 C11 . . . . -51.9(4) ?
    O3 C10 C11 C12 . . . . -69.5(4) ?
    C9 C10 C11 C12 . . . . 176.4(3) ?
    C5 C10 C11 C12 . . . . 52.2(4) ?
    C1 O1 C12 O2 . . . . -122.9(4) ?
    C1 O1 C12 C3 . . . . -0.7(4) ?
    C1 O1 C12 C11 . . . . 116.9(4) ?
    C2 C3 C12 O2 . . . . 117.5(4) ?
    C4 C3 C12 O2 . . . . -70.4(4) ?
    C2 C3 C12 O1 . . . . -0.7(4) ?
    C4 C3 C12 O1 . . . . 171.4(3) ?
    C2 C3 C12 C11 . . . . -118.2(4) ?
    C4 C3 C12 C11 . . . . 53.9(4) ?
    C10 C11 C12 O2 . . . . 76.8(4) ?
    C10 C11 C12 O1 . . . . -164.0(3) ?
    C10 C11 C12 C3 . . . . -50.0(4) ?
    C7 O5 C17 O7 . . . . -5.4(7) ?
    C7 O5 C17 C18 . . . . 177.5(4) ?
loop_
    _geom_hbond_atom_site_label_D
    _geom_hbond_atom_site_label_H
    _geom_hbond_atom_site_label_A
    _geom_hbond_site_symmetry_A
    _geom_hbond_distance_DH
    _geom_hbond_distance_HA
    _geom_hbond_distance_DA
    _geom_hbond_angle_DHA
    O2 H2A O3 . 0.82 2.19 2.879(4) 142.3
    O3 H3A O2 4 0.82 2.06 2.755(4) 142.8
data_global
_journal_date_recd_electronic     2010-07-05
_journal_date_accepted     2010-07-27
_journal_name_full     'Acta Crystallographica, Section E'
_journal_year     2010
_journal_volume     66
_journal_issue      8
_journal_page_first     o2161
_journal_page_last     o2161
_journal_paper_category     QO
_journal_coeditor_code     CV2743
_publ_contact_author_name     'Wang, Wen-shu'
_publ_contact_author_address
;
College of Life and Environment Science, Minzu University of China, Beijing
 100081, People's Republic of China
;
_publ_contact_author_email     wangwshu@gmail.com
_publ_contact_author_fax     86-10-68932633
_publ_contact_author_phone     86-10-68936927
_publ_section_title
;
3\b-Acetoxy-8\b,10\b-dihydroxy-6\b-methoxyeremophil-7(11)-en-8,12-olide
;
loop_
    _publ_author_name
    _publ_author_footnote
    _publ_author_address
    'Wu, Hai-Bo' .
;
College of Life and Environment Science, Minzu University of China
Beijing 100081, People's Republic of China
;
    'Li, Hua' .
;
College of Life and Environment Science, Minzu University of China
Beijing 100081, People's Republic of China
;
    'Lan, Xiao-Cong' .
;
College of Life and Environment Science, Minzu University of China
Beijing 100081, People's Republic of China
;
    'Wang, Wen-Shu' .
;
College of Life and Environment Science, Minzu University of China
Beijing 100081, People's Republic of China
;
_publ_section_synopsis     .
