# Supplementary material for: 3β-Acet­oxy-8β,10β-dihy­droxy-6β-meth­oxy­eremophil-7(11)-en-8,12-olide
Source: Acta Crystallogr Sect E Struct Rep Online. 2010 Jul 31;66(Pt 8):o2161. doi: 10.1107/S1600536810029831 (PMC3007320; doi:10.1107/S1600536810029831)
Supplement: Supplementary file 2 [file e-66-o2161-Isup2.hkl]

# 
# h,k,l, Fc-squared, Fo-squared, sigma(Fo-squared) and status flag 
# 
data_I
_shelx_title ' J in P2(1)2(1)2(1)' 
_shelx_refln_list_code          4 
_shelx_F_calc_maximum      143.77 
_exptl_crystal_F_000       760.00 
_reflns_d_resolution_high  0.8401 
 
loop_ 
 _symmetry_equiv_pos_as_xyz 
 'x, y, z' 
 '-x+1/2, -y, z+1/2' 
 '-x, y+1/2, -z+1/2' 
 'x+1/2, -y+1/2, -z' 
 
_cell_length_a     7.3036 
_cell_length_b     9.7890 
_cell_length_c    25.5530 
_cell_angle_alpha  90.000 
_cell_angle_beta   90.000 
_cell_angle_gamma  90.000 
 
_shelx_F_squared_multiplier     1.000 
 
loop_ 
 _refln_index_h 
 _refln_index_k 
 _refln_index_l 
 _refln_F_squared_calc 
 _refln_F_squared_meas 
 _refln_F_squared_sigma 
 _refln_observed_status 
   2   0   0       57.16       47.46      4.20 o 
   4   0   0       10.84       15.86      4.17 o 
   6   0   0        6.79        0.83      6.26 o 
   8   0   0      233.64      224.85     15.13 o 
   1   1   0     4682.45     5385.99     74.72 o 
   2   1   0     2272.09     2080.08     40.02 o 
   3   1   0       11.58       15.03     24.22 o 
   4   1   0      669.94      774.41     18.64 o 
   5   1   0      474.97      437.80      6.83 o 
   6   1   0      219.54      228.13     20.20 o 
   7   1   0       25.62       26.30     11.69 o 
   8   1   0       15.13       15.02     11.69 o 
   0   2   0      650.28      738.57     10.09 o 
   1   2   0     7264.67     8086.37     93.79 o 
   2   2   0     2895.05     3108.58     50.02 o 
   3   2   0     2114.06     2423.10     40.53 o 
   4   2   0      329.51      415.17     21.67 o 
   5   2   0      777.34      924.16     29.39 o 
   6   2   0      174.08      179.37     22.26 o 
   7   2   0        5.87        5.01      9.18 o 
   8   2   0       49.73       44.70     10.86 o 
   1   3   0     2123.92     2222.06     34.28 o 
   2   3   0     2279.84     2698.52     45.37 o 
   3   3   0     1856.66     1960.69     36.72 o 
   4   3   0        7.88       11.27      6.26 o 
   5   3   0      298.71      329.74     18.18 o 
   6   3   0        2.35        3.75     10.85 o 
   7   3   0       40.22       27.57     12.95 o 
   8   3   0        4.35        5.42     10.01 o 
   0   4   0      423.56      350.59      5.17 o 
   1   4   0      276.72      348.84     19.59 o 
   2   4   0     2958.39     3602.67     56.78 o 
   3   4   0      911.63      867.97     24.56 o 
   4   4   0       91.17       98.47      5.87 o 
   5   4   0       10.28        7.51      5.01 o 
   6   4   0       74.16       94.95     12.97 o 
   7   4   0       59.61       57.26      9.20 o 
   8   4   0       43.05       49.70     11.70 o 
   1   5   0      202.04      225.57      5.91 o 
   2   5   0       88.26       93.91      7.13 o 
   3   5   0      118.48      136.81     15.95 o 
   4   5   0        0.19       -0.83      6.26 o 
   5   5   0       66.00       76.96      7.53 o 
   6   5   0       56.66       68.13     10.87 o 
   7   5   0       18.80       24.21     10.02 o 
   0   6   0       19.97       17.12      3.76 o 
   1   6   0        5.76        9.18     12.10 o 
   2   6   0      954.69      988.29     27.95 o 
   3   6   0      202.99      217.24     13.47 o 
   4   6   0      407.18      417.80     22.48 o 
   5   6   0        0.40        1.67      7.51 o 
   6   6   0        0.26       10.43      9.18 o 
   7   6   0       76.17       78.61      7.94 o 
   1   7   0       56.18       67.33      7.53 o 
   2   7   0      153.96      140.69      9.24 o 
   3   7   0       26.23       25.89      7.93 o 
   4   7   0        0.49        1.67      9.18 o 
   5   7   0        3.39        7.93      7.51 o 
   6   7   0       64.65       72.32     10.87 o 
   0   8   0      245.47      232.19      8.43 o 
   1   8   0        1.38        2.50      9.18 o 
   2   8   0       16.62       16.28      7.10 o 
   3   8   0        3.93        0.42      8.34 o 
   4   8   0        6.74        5.01      8.34 o 
   5   8   0       15.04        8.76     10.43 o 
   6   8   0       23.64       31.73     17.53 o 
   1   9   0     1005.84      908.76     38.93 o 
   2   9   0       13.73       10.43     10.02 o 
   3   9   0       29.37       34.24      8.77 o 
   4   9   0        0.17        2.09      8.34 o 
   5   9   0        2.07       -6.67      9.59 o 
   0  10   0      122.58      121.06     11.73 o 
   1  10   0       15.82       21.29     14.19 o 
   2  10   0       28.42       22.55      8.77 o 
   3  10   0        0.01       -0.83     10.43 o 
   4  10   0        7.81        7.93     10.85 o 
   1  11   0       14.07       15.86     12.10 o 
   2  11   0        1.11        5.84     11.26 o 
   1   0   1    20670.61    22951.56    254.60 o 
   2   0   1     8264.21     7770.95     92.02 o 
   3   0   1        0.24       -3.75      4.59 o 
   4   0   1      180.91      203.68      5.48 o 
   5   0   1       11.47        8.76      7.51 o 
   6   0   1        0.82       -0.42      8.34 o 
   7   0   1       11.98       20.03     10.43 o 
   8   0   1        1.25       -2.92      9.59 o 
   0   1   1     7896.30     8608.69    111.94 o 
   1   1   1     6464.04     7468.05     98.82 o 
   2   1   1     1170.96     1015.02     30.93 o 
   3   1   1     3242.71     3377.08     47.61 o 
   4   1   1      120.78      182.34     16.81 o 
   5   1   1      463.79      438.84     17.49 o 
   6   1   1        0.77        3.75      8.34 o 
   7   1   1       35.81       39.26      9.19 o 
   8   1   1       25.90       20.04     11.69 o 
   0   2   1      290.45      260.65      9.59 o 
   1   2   1     2395.87     2570.56     43.19 o 
   2   2   1     1649.82     1646.90     33.51 o 
   3   2   1      563.42      605.99     25.59 o 
   4   2   1     1158.46     1254.14     28.86 o 
   5   2   1       73.60       73.67     10.05 o 
   6   2   1      663.95      724.13     36.83 o 
   7   2   1       28.03       26.72     10.02 o 
   8   2   1       14.45       20.03     10.85 o 
   0   3   1      353.21      342.18     15.57 o 
   1   3   1      475.85      528.13     27.48 o 
   2   3   1     4260.47     4965.46     65.51 o 
   3   3   1     1094.22     1297.24     32.10 o 
   4   3   1       88.64       79.21      8.80 o 
   5   3   1      462.38      469.64     25.97 o 
   6   3   1      141.64      151.00     13.00 o 
   7   3   1       61.18       82.35     10.03 o 
   8   3   1        2.16        0.83      8.34 o 
   0   4   1      975.40      828.05     29.17 o 
   1   4   1      477.69      442.09     12.53 o 
   2   4   1     1088.46     1152.17     31.72 o 
   3   4   1      759.35      876.17     31.76 o 
   4   4   1      141.43      156.25     11.34 o 
   5   4   1       49.54       57.69      8.78 o 
   6   4   1        9.35       12.10     11.68 o 
   7   4   1       11.89       13.77      8.35 o 
   8   4   1       24.56       20.45      8.77 o 
   0   5   1     1013.95      970.66     12.43 o 
   1   5   1       59.14       55.27     16.75 o 
   2   5   1       38.33       48.08      7.94 o 
   3   5   1      285.86      294.98     13.97 o 
   4   5   1      307.91      337.07     29.60 o 
   5   5   1      112.23      118.58     10.06 o 
   6   5   1       39.80       42.19     12.95 o 
   7   5   1       20.44       17.11     10.85 o 
   0   6   1       77.53       81.68      5.03 o 
   1   6   1      295.08      312.66      9.74 o 
   2   6   1       31.20       41.36     29.24 o 
   3   6   1      171.29      187.50     13.87 o 
   4   6   1      290.34      305.64     19.84 o 
   5   6   1      119.24      100.98     11.73 o 
   6   6   1       17.60       20.45     11.27 o 
   7   6   1       14.54       17.53     12.94 o 
   0   7   1        0.25        2.09      5.42 o 
   1   7   1      150.54      149.96     10.50 o 
   2   7   1      138.93      139.76     10.07 o 
   3   7   1       47.11       55.17     10.45 o 
   4   7   1       26.69       25.89     11.27 o 
   5   7   1       79.95       75.30     10.46 o 
   6   7   1       25.32       20.04     10.85 o 
   0   8   1        1.03        0.42      6.26 o 
   1   8   1        3.24        5.01      8.34 o 
   2   8   1       37.73       34.67      8.77 o 
   3   8   1        2.83        6.67      9.18 o 
   4   8   1        3.45        5.84      7.93 o 
   5   8   1        4.07        5.42     10.01 o 
   6   8   1        1.93        5.01     10.85 o 
   0   9   1        3.71        0.42      9.18 o 
   1   9   1      171.51      171.70     31.48 o 
   2   9   1      545.67      503.16     29.77 o 
   3   9   1        0.11        2.09      9.59 o 
   4   9   1        1.15        3.34     10.01 o 
   5   9   1        4.10        4.17     14.18 o 
   0  10   1        0.00       -4.59     10.01 o 
   1  10   1       19.21       15.44      7.93 o 
   2  10   1      114.32      116.40     12.14 o 
   3  10   1       32.35       31.32     10.86 o 
   4  10   1       38.96       37.17     12.95 o 
   0  11   1        5.61        4.17     10.85 o 
   1  11   1       35.84       43.85     10.02 o 
   2  11   1       11.11       14.19     11.27 o 
   0   0   2     4713.19       -0.93      1.86 o 
   1   0   2     4334.97     4165.25     45.43 o 
   2   0   2     1329.25     1057.62     14.79 o 
   3   0   2     3036.27     2872.60     44.69 o 
   4   0   2        1.29        8.34     10.85 o 
   5   0   2      134.38      142.34      8.40 o 
   6   0   2        7.78        7.93      5.42 o 
   7   0   2       52.67       50.57     20.06 o 
   8   0   2      155.85      173.56     25.15 o 
   0   1   2       93.57       91.37      3.84 o 
   1   1   2     2409.11     2477.77     44.18 o 
   2   1   2     2523.73     2449.14     43.63 o 
   3   1   2       25.52       31.35     17.97 o 
   4   1   2     1128.46     1238.63     28.88 o 
   5   1   2      250.75      239.38     23.64 o 
   6   1   2      536.19      555.85     27.28 o 
   7   1   2       35.46       29.65     10.02 o 
   8   1   2        0.63        0.00     11.26 o 
   0   2   2     1696.19     1484.62     32.81 o 
   1   2   2      725.75      685.30     24.52 o 
   2   2   2      638.32      691.89     25.17 o 
   3   2   2     1482.46     1731.72     35.36 o 
   4   2   2       97.13      116.18     16.78 o 
   5   2   2     1022.20     1071.04     29.27 o 
   6   2   2       21.21       22.96      7.93 o 
   7   2   2       25.38       15.45      7.52 o 
   8   2   2       26.36       21.71     10.44 o 
   0   3   2     1293.19     1248.57     31.97 o 
   1   3   2     1162.00     1101.11     28.60 o 
   2   3   2      224.95      280.60     20.38 o 
   3   3   2     2560.98     2855.92     45.22 o 
   4   3   2       19.17       25.47      5.85 o 
   5   3   2       43.66       38.87     12.54 o 
   6   3   2      153.49      167.01     17.20 o 
   7   3   2        1.10        1.25      8.76 o 
   8   3   2        4.09        5.84      7.09 o 
   0   4   2     3272.03     3517.81     52.49 o 
   1   4   2      460.05      430.14     14.24 o 
   2   4   2      590.85      586.27     22.97 o 
   3   4   2       14.14       17.53     18.37 o 
   4   4   2      100.75       95.99      7.96 o 
   5   4   2      119.70      129.97      8.39 o 
   6   4   2      102.32       91.70      8.79 o 
   7   4   2       24.20       32.15     10.02 o 
   8   4   2       29.58       37.58     12.94 o 
   0   5   2      175.04      160.71     13.08 o 
   1   5   2      530.99      555.68     19.38 o 
   2   5   2      491.55      526.05     18.86 o 
   3   5   2       88.45      102.66     17.60 o 
   4   5   2       14.40       15.03      6.68 o 
   5   5   2       71.45       84.92     10.88 o 
   6   5   2      110.22      115.16     10.89 o 
   7   5   2       25.29       23.38     10.85 o 
   0   6   2      183.66      169.35      6.32 o 
   1   6   2       22.07       22.55      6.68 o 
   2   6   2      107.55      115.33      7.55 o 
   3   6   2      393.06      392.74     23.35 o 
   4   6   2      163.86      157.07     18.48 o 
   5   6   2       58.19       52.26     11.29 o 
   6   6   2        7.77       10.43     13.35 o 
   7   6   2        7.61       11.27      7.09 o 
   0   7   2      215.85      202.67     10.96 o 
   1   7   2        9.08        8.35     12.10 o 
   2   7   2      674.21      608.91     22.33 o 
   3   7   2      177.44      179.00     12.19 o 
   4   7   2      368.03      369.25     19.46 o 
   5   7   2        2.91        7.09     10.85 o 
   6   7   2        5.91        6.26     11.26 o 
   0   8   2        2.75        3.34      5.01 o 
   1   8   2       88.33       79.54      9.63 o 
   2   8   2      135.11      130.84     12.58 o 
   3   8   2      116.14      114.79     10.05 o 
   4   8   2       46.90       43.87      8.36 o 
   5   8   2        9.20        8.76     11.68 o 
   6   8   2       53.07       54.32     17.55 o 
   0   9   2        7.77        9.60      5.42 o 
   1   9   2      132.50      112.76     14.25 o 
   2   9   2      177.57      174.22     13.43 o 
   3   9   2       54.34       46.81     10.87 o 
   4   9   2       13.29        7.93      9.60 o 
   5   9   2        3.70        0.42     12.52 o 
   0  10   2       40.57       38.43      8.77 o 
   1  10   2       84.21       78.23      8.78 o 
   2  10   2        0.00        3.75     12.51 o 
   3  10   2        9.18       11.27     10.01 o 
   4  10   2       22.70       31.72     15.03 o 
   0  11   2        0.38        4.17     10.43 o 
   1  11   2       23.96       25.46     13.36 o 
   2  11   2       16.71       20.87      9.18 o 
   1   0   3      289.17      298.23     13.60 o 
   2   0   3     1298.51     1042.77     24.14 o 
   3   0   3      417.53      398.60     18.94 o 
   4   0   3      322.27      314.57      7.65 o 
   5   0   3       25.37       23.81      7.94 o 
   6   0   3        0.37       -3.34     12.10 o 
   7   0   3        4.60        0.00      7.09 o 
   8   0   3       60.79       61.44     15.05 o 
   0   1   3     5204.15     5912.71     86.53 o 
   1   1   3      275.02      230.09     15.22 o 
   2   1   3      664.60      627.36     40.52 o 
   3   1   3     3497.06     3692.11     51.58 o 
   4   1   3      445.70      499.82     13.27 o 
   5   1   3      316.39      309.12     21.17 o 
   6   1   3        1.87        3.34      7.93 o 
   7   1   3       12.22       10.02      8.35 o 
   8   1   3       68.76       68.14     20.90 o 
   0   2   3    10197.00    10979.52    127.69 o 
   1   2   3      396.63      264.20      8.73 o 
   2   2   3     3067.95     3385.05     51.61 o 
   3   2   3     1255.26     1404.85     33.03 o 
   4   2   3      311.92      323.81     18.25 o 
   5   2   3      173.90      173.25     11.77 o 
   6   2   3      306.89      300.22     19.42 o 
   7   2   3       12.63       17.11     11.68 o 
   8   2   3       22.11       15.44      8.77 o 
   0   3   3        0.29       -2.50      5.42 o 
   1   3   3      135.53       90.38     14.36 o 
   2   3   3     1429.15     1641.59     40.58 o 
   3   3   3      371.02      378.19     32.87 o 
   4   3   3       28.59       25.48      5.85 o 
   5   3   3      546.20      583.60     22.64 o 
   6   3   3      193.40      231.57     18.49 o 
   7   3   3        5.65        3.34     10.85 o 
   8   3   3        1.90        4.59     10.43 o 
   0   4   3      253.09      173.52     19.14 o 
   1   4   3      302.35      324.50     14.50 o 
   2   4   3     1390.50     1628.63     40.84 o 
   3   4   3      126.10      134.43     13.02 o 
   4   4   3      206.47      206.02     13.06 o 
   5   4   3       25.52       26.31      8.77 o 
   6   4   3       15.31       15.86      7.51 o 
   7   4   3       13.00       14.61      7.93 o 
   8   4   3       28.02       31.73     10.02 o 
   0   5   3      172.02      172.89      7.17 o 
   1   5   3      161.63      179.88     13.48 o 
   2   5   3      326.27      350.45     11.04 o 
   3   5   3      545.45      565.21     15.43 o 
   4   5   3      145.12      158.70     18.05 o 
   5   5   3       92.95       88.34      7.54 o 
   6   5   3       72.82       76.12     10.87 o 
   7   5   3       45.41       49.29     10.03 o 
   0   6   3       26.54       21.72      8.35 o 
   1   6   3      104.76      110.31     10.07 o 
   2   6   3       59.58       50.20      8.37 o 
   3   6   3      144.31      134.78     10.92 o 
   4   6   3      609.63      656.67     35.91 o 
   5   6   3        1.47        1.25     13.77 o 
   6   6   3       12.98       18.36      9.18 o 
   7   6   3        9.93        9.18      9.18 o 
   0   7   3       95.40       82.96     10.47 o 
   1   7   3      556.52      521.37     17.96 o 
   2   7   3      296.52      276.34     10.99 o 
   3   7   3        6.20        1.67      7.09 o 
   4   7   3       99.22       91.28     10.05 o 
   5   7   3      152.89      159.78     12.58 o 
   6   7   3       43.41       48.46     13.78 o 
   0   8   3        4.48        2.09      9.18 o 
   1   8   3      191.42      192.96     23.54 o 
   2   8   3      477.90      474.26     16.57 o 
   3   8   3        1.53        6.26     10.43 o 
   4   8   3       15.44        5.01      8.35 o 
   5   8   3        8.57        7.93     12.93 o 
   6   8   3       17.14       19.62     11.69 o 
   0   9   3        0.05       -5.84      5.84 o 
   1   9   3       76.86       74.88     13.39 o 
   2   9   3      195.02      195.75     12.60 o 
   3   9   3       41.36       32.16     10.03 o 
   4   9   3       10.05       13.77     11.68 o 
   5   9   3        0.18        0.83     10.85 o 
   0  10   3      112.66      106.78      9.63 o 
   1  10   3       32.97       28.40     11.28 o 
   2  10   3      155.39      144.65     12.58 o 
   3  10   3       24.04       17.53     13.36 o 
   4  10   3       24.86       26.30     12.94 o 
   0  11   3        3.43        0.83     10.43 o 
   1  11   3       33.95       25.89     12.94 o 
   2  11   3        2.11        6.26     10.01 o 
   0   0   4     2441.73     2219.66     41.56 o 
   1   0   4     1189.83      848.14     30.34 o 
   2   0   4      790.01      711.05     27.47 o 
   3   0   4        2.93       -3.75      4.17 o 
   4   0   4       13.97       -0.42      9.60 o 
   5   0   4       82.54       89.62     14.66 o 
   6   0   4        0.14       -1.67      4.59 o 
   7   0   4       16.93       12.10     10.02 o 
   8   0   4        9.14       -0.42      9.18 o 
   0   1   4     8857.13    10926.81    133.73 o 
   1   1   4     1336.01     1270.01     30.87 o 
   2   1   4     3290.90     3494.55     54.75 o 
   3   1   4      838.10      869.68     24.32 o 
   4   1   4       80.94       75.85      6.29 o 
   5   1   4       39.62       40.12      6.69 o 
   6   1   4       94.32       84.58     10.05 o 
   7   1   4        7.77        8.76      7.93 o 
   8   1   4       26.64       24.21     10.85 o 
   0   2   4     1334.94     1446.21     30.44 o 
   1   2   4      299.65      288.37     12.93 o 
   2   2   4      509.59      518.19     23.51 o 
   3   2   4     2201.05     2414.62     45.70 o 
   4   2   4      207.68      223.61     16.03 o 
   5   2   4       90.37      105.14     10.47 o 
   6   2   4       34.12       23.39     11.28 o 
   7   2   4       49.04       42.20     11.70 o 
   8   2   4       12.98        6.26     14.61 o 
   0   3   4     1260.44     1199.94     32.54 o 
   1   3   4     1012.53     1124.67     35.81 o 
   2   3   4      499.29      589.17     26.82 o 
   3   3   4      486.46      549.46     23.63 o 
   4   3   4      106.93      111.99     11.33 o 
   5   3   4       85.51       81.23      7.96 o 
   6   3   4      172.28      188.54     14.28 o 
   7   3   4       13.24       12.10      7.93 o 
   8   3   4       12.92       13.35      9.60 o 
   0   4   4     2395.14     2637.23     44.33 o 
   1   4   4      944.60      978.11     27.58 o 
   2   4   4      217.99      217.41     21.57 o 
   3   4   4      410.62      428.31     23.89 o 
   4   4   4      142.85      133.14     10.92 o 
   5   4   4       78.73       79.52     10.88 o 
   6   4   4       75.36       91.19     12.13 o 
   7   4   4        0.57       -3.34      9.59 o 
   8   4   4       11.31       10.01     10.43 o 
   0   5   4      242.68      240.92      9.32 o 
   1   5   4     1056.09     1145.74     41.65 o 
   2   5   4      722.27      791.86     35.56 o 
   3   5   4      431.11      445.23     15.76 o 
   4   5   4      350.98      368.11     16.94 o 
   5   5   4       47.43       46.81     10.45 o 
   6   5   4       63.98       71.49      9.20 o 
   7   5   4       12.60        7.51     11.68 o 
   0   6   4       10.17       20.87      7.93 o 
   1   6   4      436.85      399.22     14.08 o 
   2   6   4        3.52        0.42      5.42 o 
   3   6   4       25.10       26.73      8.77 o 
   4   6   4      441.25      436.94     22.50 o 
   5   6   4      203.08      209.72     14.29 o 
   6   6   4       49.45       53.48     10.03 o 
   7   6   4       30.84       30.90     10.44 o 
   0   7   4      190.04      181.78      8.00 o 
   1   7   4      549.43      546.74     18.81 o 
   2   7   4      392.13      373.31     12.30 o 
   3   7   4      126.75      128.30     10.48 o 
   4   7   4       83.59       78.67      7.11 o 
   5   7   4       10.49        9.60     10.85 o 
   6   7   4        6.98        9.60     11.27 o 
   0   8   4      130.14      108.62     11.32 o 
   1   8   4     1036.27     1037.36     42.57 o 
   2   8   4       35.96       29.66      8.35 o 
   3   8   4       37.28       30.08     12.11 o 
   4   8   4       88.16       98.33     12.97 o 
   5   8   4       33.12       31.32      8.35 o 
   6   8   4        4.42        0.42     14.18 o 
   0   9   4       19.25       15.86     10.85 o 
   1   9   4      257.92      247.60     14.32 o 
   2   9   4       31.94       28.81     11.28 o 
   3   9   4        8.48       13.77     10.01 o 
   4   9   4       12.57       15.86     11.68 o 
   5   9   4        6.85        6.26     10.85 o 
   0  10   4       21.15       16.70      8.35 o 
   1  10   4       51.04       40.95      9.19 o 
   2  10   4       12.11        2.50      8.76 o 
   3  10   4       53.88       55.99     11.28 o 
   4  10   4       41.69       43.44     15.04 o 
   0  11   4        3.75        4.17      7.51 o 
   1  11   4       14.93       18.78      7.09 o 
   2  11   4       58.06       50.98     10.45 o 
   1   0   5     5634.94     5245.36    365.34 o 
   2   0   5       54.77       48.23      5.87 o 
   3   0   5      325.76      316.37     12.81 o 
   4   0   5      134.24       98.78     10.51 o 
   5   0   5        0.29        2.92      7.09 o 
   6   0   5        0.02       -4.17      6.26 o 
   7   0   5      165.16      143.92     24.34 o 
   8   0   5       25.71       26.72     11.69 o 
   0   1   5     1810.33     1828.83     51.25 o 
   1   1   5     5909.41     6586.43     82.44 o 
   2   1   5     1133.26     1123.33     28.03 o 
   3   1   5      665.94      602.81     21.83 o 
   4   1   5      209.90      197.11     14.35 o 
   5   1   5      225.74      204.87     16.86 o 
   6   1   5      437.83      402.38     34.81 o 
   7   1   5       28.00       21.29     12.94 o 
   8   1   5       39.05       34.25     13.78 o 
   0   2   5    10903.42    14192.73    168.80 o 
   1   2   5      416.69      441.53     12.62 o 
   2   2   5      627.97      541.26     13.60 o 
   3   2   5     2247.32     2308.55     42.34 o 
   4   2   5      174.95      150.75     17.69 o 
   5   2   5       88.56       95.07      8.80 o 
   6   2   5       49.66       43.88      8.78 o 
   7   2   5       67.75       64.81     18.82 o 
   8   2   5       13.68        8.76     10.43 o 
   0   3   5     2111.62     2193.38     29.94 o 
   1   3   5      950.72      963.67     34.18 o 
   2   3   5      239.04      171.86      7.64 o 
   3   3   5      152.11      182.71     10.52 o 
   4   3   5      230.14      267.99     18.15 o 
   5   3   5       29.51       24.64      9.61 o 
   6   3   5       22.83       26.72      8.35 o 
   7   3   5       28.00       24.22      9.19 o 
   8   3   5        5.84        7.51     10.43 o 
   0   4   5      697.64      692.43     23.21 o 
   1   4   5     1305.66     1317.46     31.31 o 
   2   4   5       52.10       62.77      7.53 o 
   3   4   5     2111.59     2448.50     46.77 o 
   4   4   5      684.13      693.16     24.97 o 
   5   4   5      291.99      317.91     13.51 o 
   6   4   5       12.74       18.78     12.52 o 
   7   4   5        0.65       -2.09     10.85 o 
   8   4   5       13.67       11.27     13.77 o 
   0   5   5      277.14      293.93      7.63 o 
   1   5   5       25.85       26.32     20.05 o 
   2   5   5     1494.74     1628.00     40.96 o 
   3   5   5      368.21      397.90     22.93 o 
   4   5   5     1053.51     1074.50     34.89 o 
   5   5   5       62.36       60.63     10.87 o 
   6   5   5       17.25       10.85      8.35 o 
   7   5   5        2.67        5.84      8.76 o 
   0   6   5      173.14      156.15      7.58 o 
   1   6   5      135.04      126.42     10.08 o 
   2   6   5      164.47      177.43      8.83 o 
   3   6   5       21.58       17.12      9.19 o 
   4   6   5       62.46       60.64     12.55 o 
   5   6   5      431.73      438.58     16.95 o 
   6   6   5       16.08       15.86     14.19 o 
   7   6   5       30.94       22.55     13.36 o 
   0   7   5       89.13      103.03      9.21 o 
   1   7   5        8.39        7.09      9.60 o 
   2   7   5      362.50      366.85     15.67 o 
   3   7   5       46.51       45.13      7.10 o 
   4   7   5       28.70       32.15     12.11 o 
   5   7   5       13.89       13.77      7.93 o 
   6   7   5       44.46       46.37     10.86 o 
   0   8   5        3.79        1.25      8.76 o 
   1   8   5       66.14       53.95     15.89 o 
   2   8   5      331.43      310.54     12.25 o 
   3   8   5       57.07       59.36      7.94 o 
   4   8   5       30.50       33.82     11.27 o 
   5   8   5       22.07       21.71     16.28 o 
   6   8   5       39.75       37.59      9.61 o 
   0   9   5      222.65      226.68     15.56 o 
   1   9   5       92.17       83.71     14.23 o 
   2   9   5      167.00      174.14     15.95 o 
   3   9   5       33.53       35.91      8.77 o 
   4   9   5        4.37        0.83      9.18 o 
   5   9   5        5.97        6.68     11.68 o 
   0  10   5       32.02       35.08     10.86 o 
   1  10   5        4.39        2.09     12.10 o 
   2  10   5       27.85       27.97     11.27 o 
   3  10   5       88.14       86.59     15.90 o 
   4  10   5       14.28       10.85     11.68 o 
   0  11   5        0.00        2.92     12.51 o 
   1  11   5       23.32       25.05     12.94 o 
   2  11   5       30.48       24.63     13.78 o 
   0   0   6     7041.95     8371.65    102.17 o 
   1   0   6      681.87      600.72     10.36 o 
   2   0   6      175.24      132.64      3.81 o 
   3   0   6      145.47      140.32     14.75 o 
   4   0   6      278.93      292.73     17.79 o 
   5   0   6        4.12        4.17      6.26 o 
   6   0   6        0.11        0.00      9.18 o 
   7   0   6        9.92        5.84      9.18 o 
   8   0   6        0.79       -1.25      6.26 o 
   0   1   6     2989.10     3018.99     49.94 o 
   1   1   6     4034.74     4210.20     64.11 o 
   2   1   6      113.26       98.16      6.32 o 
   3   1   6      119.65      111.87      5.47 o 
   4   1   6       98.91       90.59      7.13 o 
   5   1   6       82.04       60.71     10.05 o 
   6   1   6      149.51      135.12     20.56 o 
   7   1   6       80.99       61.49     17.57 o 
   8   1   6        3.60        3.34     13.35 o 
   0   2   6     4274.37     4533.33     66.24 o 
   1   2   6      118.21      100.83      6.33 o 
   2   2   6     1031.45     1056.74     28.37 o 
   3   2   6      447.89      425.20     23.60 o 
   4   2   6      111.00      102.80     11.75 o 
   5   2   6      123.54      127.51     10.49 o 
   6   2   6      203.80      175.75     18.08 o 
   7   2   6       36.29       27.57      8.77 o 
   8   2   6        4.84        8.34     11.26 o 
   0   3   6      344.66      337.42     15.03 o 
   1   3   6     4146.67     4588.96     60.40 o 
   2   3   6      679.30      723.89     18.34 o 
   3   3   6       57.99       94.18      8.37 o 
   4   3   6       94.05       76.28      6.29 o 
   5   3   6       17.74       15.45      8.35 o 
   6   3   6       83.49       98.76     20.09 o 
   7   3   6        7.19        7.51      9.18 o 
   8   3   6        0.50        0.83      9.18 o 
   0   4   6        4.77        0.83      9.60 o 
   1   4   6     1517.64     1490.23     41.69 o 
   2   4   6       70.83       72.06      5.87 o 
   3   4   6      260.07      267.29     17.34 o 
   4   4   6      638.15      673.39     24.48 o 
   5   4   6       65.49       56.46      8.78 o 
   6   4   6       55.34       50.58     11.70 o 
   7   4   6       15.05       16.28      8.35 o 
   0   5   6      167.21      162.19      7.58 o 
   1   5   6      516.96      560.00     14.60 o 
   2   5   6      295.02      263.12     21.19 o 
   3   5   6       83.23       67.43     10.05 o 
   4   5   6      437.53      398.23     20.83 o 
   5   5   6       18.99       19.62      7.93 o 
   6   5   6       33.29       36.75     11.69 o 
   7   5   6        0.84        3.34     11.26 o 
   0   6   6       44.39       35.95      5.02 o 
   1   6   6      272.49      272.72      8.46 o 
   2   6   6       45.67       53.93      8.78 o 
   3   6   6      110.81      117.37      7.13 o 
   4   6   6      844.53      863.90     32.33 o 
   5   6   6       38.23       38.43     10.44 o 
   6   6   6        9.65        3.34      9.18 o 
   7   6   6        8.54        9.60     10.85 o 
   0   7   6       62.92       57.31      9.62 o 
   1   7   6      488.14      452.95     24.29 o 
   2   7   6      248.14      259.24     10.96 o 
   3   7   6       71.39       65.68      9.62 o 
   4   7   6       24.63       18.79      9.19 o 
   5   7   6       21.19       18.37      8.35 o 
   6   7   6       25.93       22.13      9.60 o 
   0   8   6       22.07       15.45      6.68 o 
   1   8   6      245.49      259.46     13.06 o 
   2   8   6       67.49       65.24     10.04 o 
   3   8   6       10.28       10.01      7.51 o 
   4   8   6       29.98       25.05     10.86 o 
   5   8   6        6.05        1.67      9.18 o 
   6   8   6        9.96       10.85     13.77 o 
   0   9   6      190.70      199.10      8.40 o 
   1   9   6      357.51      371.40     12.68 o 
   2   9   6       29.92       34.66      9.19 o 
   3   9   6       55.71       63.11     14.21 o 
   4   9   6        0.22        0.42     10.43 o 
   5   9   6        6.06        2.50     12.10 o 
   0  10   6        0.66        0.42      9.59 o 
   1  10   6       43.65       40.52     11.28 o 
   2  10   6       54.66       47.22     10.86 o 
   3  10   6        2.45       -1.25     12.51 o 
   4  10   6        8.06       14.19     11.68 o 
   0  11   6        6.97        1.25     12.10 o 
   1  11   6       51.10       55.15     14.20 o 
   2  11   6       46.78       45.95     13.37 o 
   1   0   7      454.23      406.04     12.68 o 
   2   0   7      993.32      793.18     20.75 o 
   3   0   7        4.96        1.25      8.76 o 
   4   0   7       57.04       39.33     10.04 o 
   5   0   7       24.19       28.81      5.43 o 
   6   0   7      138.10      111.15     21.81 o 
   7   0   7        3.02        2.09     10.85 o 
   8   0   7       12.08       10.43     13.35 o 
   0   1   7     6866.05     7866.45     89.92 o 
   1   1   7     3249.22     3579.85     54.90 o 
   2   1   7      238.08      219.86     18.29 o 
   3   1   7      219.09      182.37     14.39 o 
   4   1   7      187.36      164.32     18.12 o 
   5   1   7       50.14       44.73      8.78 o 
   6   1   7      199.41      146.72     35.31 o 
   7   1   7       51.32       36.77     18.39 o 
   8   1   7        1.68        3.34     12.10 o 
   0   2   7      139.28      136.54     13.10 o 
   1   2   7      292.80      270.48     23.54 o 
   2   2   7       74.74       71.31     10.91 o 
   3   2   7      331.50      306.92     17.03 o 
   4   2   7       81.86       74.98     12.15 o 
   5   2   7      307.51      286.24     19.03 o 
   6   2   7      324.80      296.92     18.58 o 
   7   2   7        4.38        1.25      8.34 o 
   8   2   7        9.23       10.01     10.85 o 
   0   3   7     1635.43     1766.59     30.48 o 
   1   3   7     1825.68     2035.84     35.87 o 
   2   3   7      543.84      506.07     19.45 o 
   3   3   7      191.66      174.59     12.65 o 
   4   3   7        5.48        7.93      7.51 o 
   5   3   7       11.93       17.11      5.43 o 
   6   3   7       94.20       88.33      8.37 o 
   7   3   7        0.20        2.92      7.51 o 
   8   3   7        9.64        8.35     13.77 o 
   0   4   7       92.38       92.76      7.97 o 
   1   4   7      589.15      589.17     23.38 o 
   2   4   7      248.72      259.46      6.35 o 
   3   4   7      167.73      179.26      9.26 o 
   4   4   7       58.32       61.48      9.20 o 
   5   4   7       80.16       76.58     10.46 o 
   6   4   7       53.08       50.99      9.61 o 
   7   4   7       11.09       17.53     10.01 o 
   0   5   7        0.78       -6.26      6.67 o 
   1   5   7      710.36      722.23     14.74 o 
   2   5   7       44.18       42.65      6.69 o 
   3   5   7      423.74      427.61     20.42 o 
   4   5   7       95.31       87.54     10.05 o 
   5   5   7      238.57      253.41     21.89 o 
   6   5   7        9.92        7.93      8.76 o 
   7   5   7       17.56       14.19     12.94 o 
   0   6   7      316.94      325.00     12.29 o 
   1   6   7      374.96      399.72     16.57 o 
   2   6   7      179.57      165.30     13.46 o 
   3   6   7       32.41       37.59      7.10 o 
   4   6   7      227.90      228.97     11.79 o 
   5   6   7       90.44       92.91     12.97 o 
   6   6   7       24.37       29.64     12.52 o 
   7   6   7       29.77       27.56     10.44 o 
   0   7   7      173.16      173.60     16.81 o 
   1   7   7      553.50      577.50     18.79 o 
   2   7   7      265.60      257.70     12.65 o 
   3   7   7        5.02        5.01      5.42 o 
   4   7   7      104.86      100.92     10.05 o 
   5   7   7       90.87       97.49      8.37 o 
   6   7   7        2.34        3.75      9.18 o 
   0   8   7        3.88       -2.92      9.60 o 
   1   8   7       39.84       30.92      8.77 o 
   2   8   7      144.71      144.71     13.84 o 
   3   8   7        7.84        9.60     10.01 o 
   4   8   7       48.20       53.90      8.36 o 
   5   8   7       23.08       27.97     12.52 o 
   0   9   7        8.21        5.01     10.85 o 
   1   9   7      139.27      136.67     17.61 o 
   2   9   7      220.25      212.70     15.97 o 
   3   9   7       11.46       14.61      8.76 o 
   4   9   7        4.75        6.68     10.85 o 
   5   9   7       12.09        3.76     12.52 o 
   0  10   7       15.95       13.36     12.52 o 
   1  10   7       75.75       74.85     11.71 o 
   2  10   7       69.77       62.29      9.20 o 
   3  10   7       12.30        8.35      8.76 o 
   0  11   7       34.09       28.81     12.11 o 
   1  11   7       10.70       17.53     12.52 o 
   2  11   7       21.24       15.86     10.85 o 
   0   0   8       83.52       79.11      4.63 o 
   1   0   8       68.30       51.22      4.62 o 
   2   0   8       23.75       20.06      4.18 o 
   3   0   8      142.19      131.76      8.42 o 
   4   0   8      107.41       71.74     16.36 o 
   5   0   8      233.93      186.73     33.72 o 
   6   0   8       29.53       23.39     11.28 o 
   7   0   8       10.54        3.76     12.52 o 
   8   0   8        9.30        3.76     18.36 o 
   0   1   8     1330.76     1294.99     36.62 o 
   1   1   8      599.14      551.83     25.06 o 
   2   1   8      248.95      232.53     16.15 o 
   3   1   8      599.18      583.71     28.56 o 
   4   1   8       67.36       77.02     10.05 o 
   5   1   8       14.48       15.03      6.68 o 
   6   1   8       33.85       26.31      9.19 o 
   7   1   8       79.93       59.40     20.50 o 
   8   1   8        9.06        8.34     11.68 o 
   0   2   8     1468.02     1365.38     26.22 o 
   1   2   8      466.22      487.58     16.45 o 
   2   2   8     1210.37     1312.85     27.57 o 
   3   2   8       42.93       41.82      5.02 o 
   4   2   8       10.42       14.19      6.26 o 
   5   2   8      101.28       75.42     12.15 o 
   6   2   8       32.63       33.83     14.62 o 
   7   2   8       75.90       48.51     18.40 o 
   8   2   8        2.01        1.25     11.68 o 
   0   3   8     1644.43     1727.47     36.37 o 
   1   3   8     1856.34     2017.78     40.88 o 
   2   3   8      305.72      325.77     15.31 o 
   3   3   8       56.21       74.48      8.79 o 
   4   3   8       17.79       22.13      6.68 o 
   5   3   8        4.71        5.01      7.09 o 
   6   3   8       31.52       20.88      7.93 o 
   7   3   8       62.43       64.37     21.74 o 
   8   3   8        0.33       -9.59     11.68 o 
   0   4   8       39.58       47.26      5.02 o 
   1   4   8     1474.48     1718.25     41.78 o 
   2   4   8       95.60       97.72     10.49 o 
   3   4   8       78.15       79.15      5.44 o 
   4   4   8      123.32      119.12      8.81 o 
   5   4   8      184.32      192.46     21.85 o 
   6   4   8        0.43        1.67      8.76 o 
   7   4   8       11.15       10.85      9.18 o 
   0   5   8      742.72      771.05     14.33 o 
   1   5   8        7.84        4.17     11.27 o 
   2   5   8      215.14      222.24     10.12 o 
   3   5   8      387.21      390.22     16.56 o 
   4   5   8      132.54      134.65     11.74 o 
   5   5   8      254.16      260.69     24.43 o 
   6   5   8       39.48       40.93     15.45 o 
   7   5   8        8.52        5.01     11.68 o 
   0   6   8       52.13       56.87     10.45 o 
   1   6   8      121.27      122.93     10.49 o 
   2   6   8      340.33      335.91     14.83 o 
   3   6   8      198.71      198.55     12.62 o 
   4   6   8        8.76       12.52      9.18 o 
   5   6   8       69.37       68.16     12.13 o 
   6   6   8       12.46        8.76      7.51 o 
   7   6   8        8.51        9.18     10.43 o 
   0   7   8      199.98      219.22      6.31 o 
   1   7   8      320.79      316.30     13.53 o 
   2   7   8      353.64      395.70     12.70 o 
   3   7   8       43.73       41.78      6.27 o 
   4   7   8      171.83      176.71     13.85 o 
   5   7   8        5.17        5.42      8.34 o 
   6   7   8       13.91        4.17     10.85 o 
   0   8   8        1.00        0.00      8.34 o 
   1   8   8       62.68       51.43      8.36 o 
   2   8   8      128.01      107.72      7.54 o 
   3   8   8       83.25       86.60      9.62 o 
   4   8   8       33.61       31.32     13.36 o 
   5   8   8       19.44       18.37     12.10 o 
   0   9   8        0.20        1.67      9.59 o 
   1   9   8       79.12       83.66     13.39 o 
   2   9   8      102.49      112.61     10.05 o 
   3   9   8       96.28       92.90     14.23 o 
   4   9   8       31.99       30.06     10.02 o 
   5   9   8        3.95        5.84     11.68 o 
   0  10   8        0.45        0.42      6.67 o 
   1  10   8       15.29       15.44      8.35 o 
   2  10   8        6.85        2.92     11.26 o 
   3  10   8       71.59       69.40     12.96 o 
   0  11   8        0.17        3.75     15.43 o 
   1  11   8       32.51       30.90     11.69 o 
   1   0   9     1090.74     1107.65     28.23 o 
   2   0   9        2.57        0.42      2.92 o 
   3   0   9      684.74      715.50     14.34 o 
   4   0   9      217.42      217.23     10.97 o 
   5   0   9      120.19       65.00     27.68 o 
   6   0   9        4.53        3.34      9.18 o 
   7   0   9        1.13        0.83     10.01 o 
   8   0   9        0.40        2.50     17.10 o 
   0   1   9     2800.88     3239.91     52.21 o 
   1   1   9      388.85      347.10     13.78 o 
   2   1   9      572.62      508.38     24.31 o 
   3   1   9      213.29      188.86     14.37 o 
   4   1   9      194.18      181.14     21.06 o 
   5   1   9       56.34       50.18     13.80 o 
   6   1   9       34.12       21.72     10.86 o 
   7   1   9       59.51       37.20     27.59 o 
   8   1   9        6.04       16.27     24.20 o 
   0   2   9       73.67       69.24      7.97 o 
   1   2   9      254.50      239.42      8.93 o 
   2   2   9      321.01      318.74     14.06 o 
   3   2   9       54.05       46.03      6.28 o 
   4   2   9      794.87      869.97     25.13 o 
   5   2   9        5.72        2.50      9.60 o 
   6   2   9      238.16      207.07     17.68 o 
   7   2   9       52.68       38.03     17.97 o 
   8   2   9       13.69       11.68     17.11 o 
   0   3   9       73.45       71.28      5.03 o 
   1   3   9     1334.32     1492.96     32.66 o 
   2   3   9      856.40      873.34     24.56 o 
   3   3   9      760.11      783.27     23.43 o 
   4   3   9       16.70       20.04      5.43 o 
   5   3   9      224.96      189.87     18.94 o 
   6   3   9        3.08       -0.83      7.93 o 
   7   3   9        0.42        1.67      7.93 o 
   0   4   9      359.64      470.24     15.77 o 
   1   4   9      242.00      259.82     19.47 o 
   2   4   9       42.55       44.74      5.44 o 
   3   4   9       59.78       66.10      7.53 o 
   4   4   9      397.20      395.98     28.01 o 
   5   4   9        2.13        2.92      8.34 o 
   6   4   9       48.75       51.81     14.21 o 
   7   4   9        2.51        1.25      9.59 o 
   0   5   9       86.26       89.68      8.38 o 
   1   5   9      160.97      166.59     11.36 o 
   2   5   9       73.97       70.75      5.86 o 
   3   5   9      485.54      459.97     26.86 o 
   4   5   9      289.74      288.30     21.53 o 
   5   5   9      109.36      112.67     15.50 o 
   6   5   9        1.87        1.25      7.09 o 
   7   5   9        0.53       -1.67     10.85 o 
   0   6   9       20.21       22.96      6.68 o 
   1   6   9      263.68      241.97     16.05 o 
   2   6   9       29.10       22.55      7.94 o 
   3   6   9       27.01       27.98      8.35 o 
   4   6   9      114.17      118.15     15.08 o 
   5   6   9       69.96       62.31     15.47 o 
   6   6   9       23.24       27.97     12.11 o 
   0   7   9        8.48        0.42      7.51 o 
   1   7   9      117.17      131.63      9.64 o 
   2   7   9       13.95        9.60      8.76 o 
   3   7   9      190.57      181.52     15.55 o 
   4   7   9       99.43       99.63      9.63 o 
   5   7   9      108.31      108.85     16.75 o 
   6   7   9        2.49        2.50     12.10 o 
   0   8   9       33.90       21.72      8.77 o 
   1   8   9       86.58       88.31     10.46 o 
   2   8   9      133.32      130.79     11.74 o 
   3   8   9       28.69       22.13     12.11 o 
   4   8   9      130.02      137.84     17.60 o 
   5   8   9       17.72       24.21     13.36 o 
   0   9   9        1.71       -6.67     13.35 o 
   1   9   9      133.40      143.33     12.57 o 
   2   9   9       35.98       36.75     10.02 o 
   3   9   9       40.54       47.62     10.86 o 
   4   9   9       22.67       25.88     13.36 o 
   0  10   9       17.35       21.70      7.93 o 
   1  10   9       15.28       13.35     12.52 o 
   2  10   9       71.56       78.60     10.45 o 
   3  10   9       16.96       12.94     13.36 o 
   0  11   9       16.46       13.35     14.19 o 
   1  11   9      137.31      157.92     26.81 o 
   0   0  10    12398.40    13001.53    149.09 o 
   1   0  10     2053.85     2237.78     37.02 o 
   2   0  10     1407.83     1424.38     23.72 o 
   3   0  10     1939.18     1977.40     31.91 o 
   4   0  10      248.25      224.24     15.62 o 
   5   0  10      106.34      116.91     12.57 o 
   6   0  10       53.52       58.52     10.03 o 
   7   0  10        0.63        2.92     11.68 o 
   8   0  10        2.49       -8.76     12.10 o 
   0   1  10      585.30      603.50     16.59 o 
   1   1  10     1339.12     1370.49     27.51 o 
   2   1  10      326.95      308.24     27.29 o 
   3   1  10      213.31      246.18     22.80 o 
   4   1  10       21.25       11.27      5.43 o 
   5   1  10       34.16       26.32      9.19 o 
   6   1  10      190.73      147.89     19.33 o 
   7   1  10       61.94       41.80     22.15 o 
   8   1  10        1.38       11.26     17.52 o 
   0   2  10      127.83      141.08      6.74 o 
   1   2  10      102.62       96.65      6.30 o 
   2   2  10      165.75      155.55     12.65 o 
   3   2  10       15.71       10.02      3.34 o 
   4   2  10       63.29       72.38      7.95 o 
   5   2  10        4.98        4.59     10.85 o 
   6   2  10       48.57       34.27     14.63 o 
   7   2  10       26.26       16.28     10.85 o 
   8   2  10       10.06        7.93     21.28 o 
   0   3  10      928.97      990.44     28.75 o 
   1   3  10      533.81      531.80     23.72 o 
   2   3  10      187.57      167.00     10.96 o 
   3   3  10      721.76      706.84     24.66 o 
   4   3  10       12.55       14.19      6.26 o 
   5   3  10       54.16       53.93     14.21 o 
   6   3  10       17.16        9.18      7.93 o 
   7   3  10       34.88       27.98     15.87 o 
   0   4  10       11.44        7.51      5.84 o 
   1   4  10      285.89      309.90     13.99 o 
   2   4  10      688.29      662.61     22.04 o 
   3   4  10        5.81       10.01      7.51 o 
   4   4  10      118.47      116.56     11.74 o 
   5   4  10      211.34      169.90     28.18 o 
   6   4  10       17.66        9.18     10.43 o 
   7   4  10        0.56        3.75     12.51 o 
   0   5  10        1.45       -1.67      5.42 o 
   1   5  10       31.97       28.41      7.94 o 
   2   5  10      246.64      233.83     10.97 o 
   3   5  10      112.72      105.22     10.06 o 
   4   5  10       27.89       37.58     10.02 o 
   5   5  10        5.06        5.42      7.51 o 
   6   5  10        4.06        1.25      9.18 o 
   7   5  10        4.24        2.50      9.60 o 
   0   6  10       58.43       82.40     12.13 o 
   1   6  10      122.20      120.81      7.55 o 
   2   6  10       46.30       55.17      7.52 o 
   3   6  10        9.91        7.09     11.27 o 
   4   6  10      344.16      342.28     22.82 o 
   5   6  10       37.86       34.25     10.02 o 
   6   6  10        8.19        4.59     13.77 o 
   0   7  10      173.21      169.74     11.34 o 
   1   7  10      127.11      120.35     11.74 o 
   2   7  10       59.95       52.68      9.20 o 
   3   7  10       12.05       15.02      7.93 o 
   4   7  10       48.00       54.32      8.77 o 
   5   7  10       18.60       19.62     10.02 o 
   6   7  10        1.05       -1.25     10.85 o 
   0   8  10       10.19        2.50      8.35 o 
   1   8  10       32.49       28.40     11.69 o 
   2   8  10       39.31       36.76      7.52 o 
   3   8  10       39.56       37.59     12.95 o 
   4   8  10       36.18       33.41     10.44 o 
   5   8  10        7.36        7.93     12.93 o 
   0   9  10        0.28       -2.09     12.51 o 
   1   9  10      121.04      109.75     13.40 o 
   2   9  10       97.85      108.40     10.46 o 
   3   9  10       14.22       11.69     11.69 o 
   4   9  10       24.92       22.96     12.94 o 
   0  10  10        2.14       -2.92      9.18 o 
   1  10  10       24.15       17.95     13.78 o 
   2  10  10      181.18      195.50     16.36 o 
   3  10  10        0.19        1.67     12.93 o 
   0  11  10       16.32       12.10     14.61 o 
   1   0  11       92.55       92.81      5.04 o 
   2   0  11      170.45      142.97     17.29 o 
   3   0  11       76.79       72.06      5.87 o 
   4   0  11       26.88       28.40     10.02 o 
   5   0  11       11.86        2.50      7.93 o 
   6   0  11        4.91        0.42     14.60 o 
   7   0  11        3.34       10.85     16.27 o 
   8   0  11        0.06       14.18     13.35 o 
   0   1  11      304.68      302.86     16.21 o 
   1   1  11      589.67      677.29     27.37 o 
   2   1  11       18.23       20.88      4.18 o 
   3   1  11      311.46      292.77     28.00 o 
   4   1  11       19.70       11.69      9.60 o 
   5   1  11      157.05      167.95     13.44 o 
   6   1  11      156.17      174.95     13.01 o 
   7   1  11        4.17      -10.85     15.02 o 
   8   1  11        1.81        4.17     12.10 o 
   0   2  11      404.48      391.88     20.15 o 
   1   2  11      957.16      980.72     32.79 o 
   2   2  11       91.95       80.54      8.39 o 
   3   2  11       18.28       22.13      4.59 o 
   4   2  11       16.63       17.53      7.10 o 
   5   2  11      131.19      113.23     29.36 o 
   6   2  11       49.39       43.46     15.46 o 
   7   2  11       33.30       36.33     13.36 o 
   0   3  11        1.81        4.17      5.01 o 
   1   3  11      390.22      360.38     16.23 o 
   2   3  11      112.59       89.83      7.98 o 
   3   3  11      262.85      248.50     16.48 o 
   4   3  11      147.38      140.66     15.12 o 
   5   3  11      243.98      227.01     35.38 o 
   6   3  11       79.11       66.09     10.46 o 
   7   3  11        8.36        7.93     17.11 o 
   0   4  11      733.40      704.96     13.89 o 
   1   4  11       63.51       69.49      7.53 o 
   2   4  11      160.58      159.82     10.93 o 
   3   4  11       44.87       43.47      9.20 o 
   4   4  11      306.90      310.56     21.97 o 
   5   4  11       57.38       48.07     12.96 o 
   6   4  11       20.16       19.62     14.19 o 
   7   4  11        5.00       -0.83     12.52 o 
   0   5  11        1.44       -1.67      6.67 o 
   1   5  11       80.12       92.97      7.12 o 
   2   5  11      104.79      113.18     11.32 o 
   3   5  11        5.29        7.51      7.93 o 
   4   5  11       44.23       44.71      6.69 o 
   5   5  11       18.76       19.62      7.51 o 
   6   5  11       22.09       11.27     14.61 o 
   7   5  11        1.41        4.59      9.59 o 
   0   6  11        9.91       18.78      7.51 o 
   1   6  11      118.85      142.16     10.06 o 
   2   6  11       30.74       24.23     10.86 o 
   3   6  11      103.27       91.31     10.89 o 
   4   6  11        0.82       -1.25      7.51 o 
   5   6  11       50.55       50.14      9.19 o 
   6   6  11        4.93        6.26      9.18 o 
   0   7  11       42.81       43.04     11.28 o 
   1   7  11       25.10       18.79      5.85 o 
   2   7  11      170.48      174.26     13.86 o 
   3   7  11        0.15       -0.83     12.93 o 
   4   7  11        9.60       12.52      7.93 o 
   5   7  11        6.52       10.01     11.26 o 
   6   7  11       18.49       12.94     12.94 o 
   0   8  11      137.43      139.62     12.16 o 
   1   8  11      239.01      240.29     13.47 o 
   2   8  11       24.10       16.70     12.52 o 
   3   8  11       47.91       50.14      8.77 o 
   4   8  11       15.30       22.54      9.18 o 
   5   8  11       19.36       15.03     13.77 o 
   0   9  11       35.40       29.23     10.02 o 
   1   9  11        9.77        9.60     10.85 o 
   2   9  11      159.89      142.58     18.03 o 
   3   9  11        9.04        5.01     12.93 o 
   4   9  11       88.74       89.93     17.99 o 
   0  10  11       43.39       45.95     11.70 o 
   1  10  11       86.83      106.24     16.73 o 
   2  10  11       44.21       47.62     16.71 o 
   3  10  11       10.34        6.26     10.85 o 
   0   0  12     2013.16     2348.04     39.73 o 
   1   0  12      194.40      202.01      7.18 o 
   2   0  12      262.97      215.30     22.46 o 
   3   0  12      182.20      192.91     11.37 o 
   4   0  12       56.97       53.54     10.46 o 
   5   0  12      120.85      137.08      9.22 o 
   6   0  12      101.24      100.48     16.75 o 
   7   0  12       33.06       35.08     21.71 o 
   0   1  12     1084.78     1165.46     32.66 o 
   1   1  12       21.94       21.30      4.60 o 
   2   1  12      469.39      430.96     24.01 o 
   3   1  12      133.78       97.46     13.44 o 
   4   1  12       55.95       76.53      7.95 o 
   5   1  12       68.89       81.57      9.62 o 
   6   1  12       90.45      100.44     16.74 o 
   7   1  12      107.36      136.88     17.16 o 
   0   2  12      371.39      395.93     24.77 o 
   1   2  12      284.46      301.42     14.86 o 
   2   2  12        0.26        2.09      5.84 o 
   3   2  12       77.75       81.66      8.79 o 
   4   2  12      605.92      621.68     23.99 o 
   5   2  12       62.89       53.53     12.13 o 
   6   2  12        8.23        5.84      6.68 o 
   7   2  12       30.87       30.90     15.87 o 
   0   3  12       70.49       56.13     12.57 o 
   1   3  12      174.02      207.29     13.90 o 
   2   3  12       42.57       41.81      8.78 o 
   3   3  12       28.11       23.39      8.35 o 
   4   3  12       74.50       52.31     15.48 o 
   5   3  12      208.55      165.26     39.53 o 
   6   3  12        0.99        0.83      9.59 o 
   7   3  12       33.05       38.00     14.20 o 
   0   4  12       72.97       62.82     10.05 o 
   1   4  12      211.71      226.07     18.98 o 
   2   4  12      405.37      392.69     20.42 o 
   3   4  12      227.27      223.78     16.44 o 
   4   4  12       63.23       51.02      9.62 o 
   5   4  12       17.07       13.36      7.51 o 
   6   4  12       35.03       22.13     14.62 o 
   7   4  12        1.67        5.42     10.01 o 
   0   5  12       95.35       92.19      5.45 o 
   1   5  12      279.50      315.74     13.10 o 
   2   5  12      170.48      160.58      9.25 o 
   3   5  12      166.50      155.01     13.44 o 
   4   5  12       18.47       21.29      9.18 o 
   5   5  12        9.03        7.93      7.09 o 
   6   5  12        3.61        3.34      8.34 o 
   7   5  12        5.11        3.75      8.76 o 
   0   6  12        3.52        2.50      5.42 o 
   1   6  12       37.77       41.78      7.52 o 
   2   6  12      114.93      127.42     10.90 o 
   3   6  12       66.08       69.01     10.87 o 
   4   6  12       77.86       64.00     11.71 o 
   5   6  12       10.01       13.35      8.76 o 
   6   6  12       12.02       14.61      7.51 o 
   0   7  12        8.94        9.60      8.35 o 
   1   7  12      158.17      173.78     18.89 o 
   2   7  12      241.79      242.92     19.79 o 
   3   7  12      139.08      144.64     13.00 o 
   4   7  12        0.00        0.42      7.09 o 
   5   7  12        6.57        3.75     10.85 o 
   6   7  12        2.57        1.25     12.51 o 
   0   8  12        0.51       -3.34      7.51 o 
   1   8  12      161.27      169.93     13.85 o 
   2   8  12        6.00        5.42      9.60 o 
   3   8  12       19.32       22.54      9.60 o 
   4   8  12       47.27       46.79     10.44 o 
   5   8  12       14.23       19.20      8.76 o 
   0   9  12       45.35       43.45     13.37 o 
   1   9  12       58.40       53.08     10.45 o 
   2   9  12       22.45       20.87     10.02 o 
   3   9  12       10.41        7.09     15.86 o 
   4   9  12        2.95        1.25     13.35 o 
   0  10  12       12.48        7.09     11.27 o 
   1  10  12       45.76       51.80     14.62 o 
   2  10  12       37.84       43.43     12.95 o 
   1   0  13      487.45      457.77     29.23 o 
   2   0  13       13.14        7.51      5.84 o 
   3   0  13      695.14      674.95     20.30 o 
   4   0  13        4.10        7.93      7.51 o 
   5   0  13       55.42       58.11     14.21 o 
   6   0  13       32.86       47.19     13.36 o 
   7   0  13       81.04       97.45     23.00 o 
   0   1  13     1790.38     1918.81     36.55 o 
   1   1  13      238.07      257.35     12.70 o 
   2   1  13      127.66      142.44     11.34 o 
   3   1  13      530.74      468.96     24.84 o 
   4   1  13       43.38       55.59     11.28 o 
   5   1  13      180.27      211.75     23.95 o 
   6   1  13      122.37      139.10     18.43 o 
   7   1  13       25.88       23.38     18.79 o 
   0   2  13     5567.21     7253.64     85.41 o 
   1   2  13      182.16      202.37      7.59 o 
   2   2  13      177.65      179.84     13.48 o 
   3   2  13      482.42      488.01     23.06 o 
   4   2  13      111.44      100.60     20.54 o 
   5   2  13       59.66       81.53     15.05 o 
   6   2  13       32.25       37.17      9.60 o 
   7   2  13       20.36       22.96     16.28 o 
   0   3  13     2411.00     2986.65     32.00 o 
   1   3  13      227.19      234.39     11.83 o 
   2   3  13      202.08      217.47     13.91 o 
   3   3  13       77.44       72.84     10.05 o 
   4   3  13      354.38      324.71     59.69 o 
   5   3  13       58.22       55.18     19.65 o 
   6   3  13      137.70      127.83     46.10 o 
   7   3  13       41.12       69.33     18.80 o 
   0   4  13      316.09      375.99     13.99 o 
   1   4  13      161.50      177.46     10.09 o 
   2   4  13      840.24      918.79     31.65 o 
   3   4  13       41.24       35.10      8.78 o 
   4   4  13       23.05       20.88      8.77 o 
   5   4  13      174.17      185.97     26.45 o 
   6   4  13       11.17        7.93      9.18 o 
   7   4  13        0.21        2.92     16.69 o 
   0   5  13       10.69       11.27      5.01 o 
   1   5  13       57.81       60.65      8.78 o 
   2   5  13      113.19      109.00      9.22 o 
   3   5  13      111.30      111.05     13.41 o 
   4   5  13      221.38      201.91     17.67 o 
   5   5  13       16.50       14.19     10.43 o 
   6   5  13       21.63       13.77     12.52 o 
   0   6  13        0.04       -1.67      7.51 o 
   1   6  13       62.47       75.70     11.71 o 
   2   6  13        6.84        1.67      7.09 o 
   3   6  13        3.38       -0.42      7.93 o 
   4   6  13        0.03        0.42      7.09 o 
   5   6  13      110.68      107.60     18.84 o 
   6   6  13        3.87        4.59     12.93 o 
   0   7  13       11.46       10.85      8.35 o 
   1   7  13       42.54       45.12     13.79 o 
   2   7  13       91.30      102.55      9.21 o 
   3   7  13       63.97       64.39     11.29 o 
   4   7  13       13.29       18.36     10.43 o 
   5   7  13        7.86        8.34     12.10 o 
   0   8  13        7.68        1.25     13.77 o 
   1   8  13       12.72       12.94      8.76 o 
   2   8  13      213.22      226.93     13.45 o 
   3   8  13       24.49       25.47     10.02 o 
   4   8  13       16.49       15.02     10.43 o 
   5   8  13      127.05      119.34     20.10 o 
   0   9  13       18.85       26.30     14.61 o 
   1   9  13       16.27       14.19     12.10 o 
   2   9  13       28.35       22.96     12.53 o 
   3   9  13        5.54        5.01      9.18 o 
   4   9  13        7.99       12.52     12.93 o 
   0  10  13        8.13        2.09     13.35 o 
   1  10  13       52.03       56.40     13.37 o 
   2  10  13        6.62        9.18      9.60 o 
   0   0  14       83.08       88.88      4.19 o 
   1   0  14        5.03        5.42      6.26 o 
   2   0  14      720.41      727.10     40.73 o 
   3   0  14       20.81        8.77      6.68 o 
   4   0  14      111.92      116.95     15.09 o 
   5   0  14      292.89      341.33     31.22 o 
   6   0  14      111.90      108.88     12.56 o 
   7   0  14        4.43       -5.01     15.85 o 
   0   1  14     1443.61     1574.73     27.11 o 
   1   1  14      321.41      347.13     21.24 o 
   2   1  14      110.07      107.84     13.43 o 
   3   1  14       67.07       67.80      8.37 o 
   4   1  14       21.13       26.72      7.52 o 
   5   1  14        5.37        8.76      9.18 o 
   6   1  14       15.65       20.87     16.28 o 
   7   1  14       25.53       34.65     18.79 o 
   0   2  14       31.80       25.07     28.00 o 
   1   2  14     2826.32     3328.33     53.60 o 
   2   2  14       74.53       63.65     13.40 o 
   3   2  14      720.85      810.17     26.30 o 
   4   2  14      131.80      130.46     15.94 o 
   5   2  14       46.92       55.16     12.95 o 
   6   2  14       32.59       36.33     16.29 o 
   7   2  14        3.53        8.76     14.60 o 
   0   3  14     1223.16     1310.98     41.70 o 
   1   3  14      137.22      145.36     10.92 o 
   2   3  14      176.51      185.13     13.88 o 
   3   3  14      335.03      315.87     39.38 o 
   4   3  14      189.41      206.40     29.01 o 
   5   3  14       56.34       48.07     14.63 o 
   6   3  14       39.98       30.91     25.90 o 
   7   3  14        0.66       -3.34     17.10 o 
   0   4  14       14.68        8.35      6.26 o 
   1   4  14      621.54      692.42     22.34 o 
   2   4  14       71.86       59.85      9.21 o 
   3   4  14       18.75       21.29      8.77 o 
   4   4  14      267.03      257.96     26.55 o 
   5   4  14       25.09       10.44      7.93 o 
   6   4  14       22.24       12.52      9.18 o 
   7   4  14       36.92       46.77     14.20 o 
   0   5  14       37.60       40.11      6.69 o 
   1   5  14      217.16      242.59     15.58 o 
   2   5  14      201.13      194.79     13.88 o 
   3   5  14      148.40      123.37     14.69 o 
   4   5  14       38.91       28.41     12.11 o 
   5   5  14       18.08       11.69     10.43 o 
   6   5  14        2.40        3.75     12.93 o 
   0   6  14       54.81       75.25      8.36 o 
   1   6  14      187.41      199.66     20.18 o 
   2   6  14      291.38      312.23     13.92 o 
   3   6  14      127.60      126.58     22.63 o 
   4   6  14      115.78       99.68     15.92 o 
   5   6  14        1.13       -2.09      7.09 o 
   6   6  14       13.33       15.86     12.94 o 
   0   7  14        1.02        1.25      7.09 o 
   1   7  14       30.56       40.09      9.61 o 
   2   7  14      292.28      274.05     21.08 o 
   3   7  14       42.67       41.36     12.95 o 
   4   7  14       43.20       41.36      8.77 o 
   5   7  14       11.81        3.34     11.68 o 
   0   8  14        3.54        3.75     15.44 o 
   1   8  14      393.53      403.43     32.56 o 
   2   8  14        3.16        4.59      9.59 o 
   3   8  14        6.44        9.18      8.76 o 
   4   8  14       26.13       30.48     14.61 o 
   0   9  14        4.38       -2.50     11.26 o 
   1   9  14       32.18       28.81     10.44 o 
   2   9  14       21.68       27.13     14.61 o 
   3   9  14        2.28        0.00     10.01 o 
   0  10  14       21.67       28.80     15.86 o 
   1  10  14        3.97       10.01     15.02 o 
   1   0  15        0.10        1.67      5.01 o 
   2   0  15        3.27        0.00      6.68 o 
   3   0  15        0.10        1.67     10.01 o 
   4   0  15      288.82      368.61     10.13 o 
   5   0  15      247.77      271.60     18.11 o 
   6   0  15       16.35       25.88     12.94 o 
   7   0  15        0.01       -5.42     13.35 o 
   0   1  15     1170.82     1368.24     30.62 o 
   1   1  15     1033.60     1001.46     46.66 o 
   2   1  15      363.53      359.01     31.44 o 
   3   1  15      128.32      141.42     15.11 o 
   4   1  15       12.54       17.53      8.35 o 
   5   1  15       53.33       48.07     14.21 o 
   6   1  15       76.07       88.25     20.49 o 
   7   1  15       26.11       21.29     13.36 o 
   0   2  15      777.09      917.72     13.03 o 
   1   2  15      111.88      103.22     14.27 o 
   2   2  15       21.37       20.88      7.52 o 
   3   2  15      556.06      508.84     26.08 o 
   4   2  15       86.67       88.33     18.00 o 
   5   2  15       35.20       60.15     10.44 o 
   6   2  15       62.01       68.97     15.47 o 
   7   2  15        5.53       10.01     18.77 o 
   0   3  15       47.75       50.18     10.04 o 
   1   3  15       89.42       97.21      8.38 o 
   2   3  15       45.51       33.44      6.69 o 
   3   3  15      111.80      110.24     18.44 o 
   4   3  15      274.85      270.31     39.64 o 
   5   3  15       95.04       85.39     25.11 o 
   6   3  15        2.38        1.25     10.43 o 
   7   3  15        2.60       13.35     15.43 o 
   0   4  15        1.68       -2.09      5.42 o 
   1   4  15       90.00       82.94      8.80 o 
   2   4  15      322.34      357.07     21.15 o 
   3   4  15      536.24      526.52     26.43 o 
   4   4  15      321.13      289.66     20.69 o 
   5   4  15       22.29       20.87     12.94 o 
   6   4  15       16.91       16.28     15.02 o 
   0   5  15       35.30       33.84     11.28 o 
   1   5  15      157.31      166.30     16.80 o 
   2   5  15      183.30      195.44     16.81 o 
   3   5  15      367.02      342.71     32.58 o 
   4   5  15      122.90      106.85     10.89 o 
   5   5  15       41.69       37.18     11.28 o 
   6   5  15       55.92       49.73     15.46 o 
   0   6  15       67.55       72.78     10.46 o 
   1   6  15      101.77      115.18     10.47 o 
   2   6  15      288.11      270.77     25.31 o 
   3   6  15        6.68        2.92      8.34 o 
   4   6  15       13.85        9.60      7.93 o 
   5   6  15       10.45       10.43     11.27 o 
   6   6  15        6.52        6.26     10.43 o 
   0   7  15       29.45       22.55     11.27 o 
   1   7  15      141.05      126.63     15.51 o 
   2   7  15       18.51       23.37      7.93 o 
   3   7  15       72.52       70.67     12.13 o 
   4   7  15       11.22        6.68     12.10 o 
   5   7  15       28.96       20.88     13.36 o 
   0   8  15       65.96       62.71     11.29 o 
   1   8  15       25.87       19.62      7.10 o 
   2   8  15       25.22       28.81     12.94 o 
   3   8  15        4.86        5.01      9.60 o 
   4   8  15        7.30        9.18     12.10 o 
   0   9  15        0.02        4.17     15.43 o 
   1   9  15        3.86        5.42      9.18 o 
   2   9  15       13.55       12.10      9.18 o 
   3   9  15        1.32       -2.50      9.18 o 
   0  10  15       78.62       91.57     12.96 o 
   1  10  15        3.65        7.09     10.01 o 
   0   0  16       44.08       37.21      4.60 o 
   1   0  16        7.12       12.10      6.68 o 
   2   0  16       10.18       10.02      5.01 o 
   3   0  16       71.55       81.19     14.65 o 
   4   0  16        0.61        1.25      9.59 o 
   5   0  16       16.65       35.06     20.03 o 
   6   0  16       45.00       41.36     15.04 o 
   7   0  16        5.95       18.36     13.35 o 
   0   1  16       75.07       89.20     11.31 o 
   1   1  16       82.67       94.26      9.64 o 
   2   1  16       69.75       72.41      9.21 o 
   3   1  16       18.65       14.61     10.44 o 
   4   1  16       27.25       24.64      8.77 o 
   5   1  16      200.18      204.65     22.27 o 
   6   1  16       96.53      100.86     16.32 o 
   7   1  16       10.36        8.35     15.44 o 
   0   2  16       93.97      100.17      5.87 o 
   1   2  16      124.50      133.89     11.33 o 
   2   2  16        6.38        8.35      7.51 o 
   3   2  16       97.77       94.68     14.66 o 
   4   2  16       56.08       45.99     12.54 o 
   5   2  16        3.48        1.67     10.85 o 
   6   2  16       20.04       21.29     13.77 o 
   7   2  16        6.63        2.50     17.94 o 
   0   3  16        1.32       -5.42      5.42 o 
   1   3  16       36.49       38.44      7.52 o 
   2   3  16      132.37      139.32     11.75 o 
   3   3  16      416.69      352.70     71.30 o 
   4   3  16      155.23      138.06     23.50 o 
   5   3  16       74.70       56.46     25.09 o 
   6   3  16        4.89        0.42     18.36 o 
   7   3  16       23.43       38.40     15.86 o 
   0   4  16        1.63        2.50      5.84 o 
   1   4  16        4.83        7.09      7.51 o 
   2   4  16      452.37      454.07     35.71 o 
   3   4  16       51.39       49.74     14.63 o 
   4   4  16       22.15       10.85      8.77 o 
   5   4  16       86.44       66.10     20.08 o 
   6   4  16       51.85       48.47     17.55 o 
   0   5  16      102.61       95.94      9.64 o 
   1   5  16      104.57      114.37     12.15 o 
   2   5  16      251.43      281.88     22.33 o 
   3   5  16       36.43       39.68     11.28 o 
   4   5  16       10.90        3.34     10.43 o 
   5   5  16       39.88       27.15     17.54 o 
   6   5  16       85.21       97.45     18.82 o 
   0   6  16      167.06      199.02     17.63 o 
   1   6  16      244.16      272.86     24.84 o 
   2   6  16      385.34      380.42     22.00 o 
   3   6  16      129.16      121.11     12.57 o 
   4   6  16        6.08        6.68     14.19 o 
   5   6  16       17.73        9.60      8.76 o 
   0   7  16       21.56       25.05     10.02 o 
   1   7  16       43.04       44.28     10.44 o 
   2   7  16       36.39       30.07     10.02 o 
   3   7  16       48.31       46.38     14.62 o 
   4   7  16       68.43       59.36     15.47 o 
   5   7  16        5.00        8.76      9.18 o 
   0   8  16        3.95        9.60     10.01 o 
   1   8  16       16.88       10.43     11.27 o 
   2   8  16        0.92       -0.83     11.68 o 
   3   8  16       21.51       22.96     14.19 o 
   4   8  16       43.16       32.58      9.61 o 
   0   9  16        0.02        7.93      9.59 o 
   1   9  16        2.14        2.92     10.01 o 
   2   9  16        3.10       -0.42     10.43 o 
   3   9  16        4.81        1.25     11.26 o 
   1   0  17      105.24      118.66     17.61 o 
   2   0  17       67.04       58.58      7.11 o 
   3   0  17       15.14        5.43      7.93 o 
   4   0  17      109.91      135.74     15.50 o 
   5   0  17       26.34       34.24     18.37 o 
   6   0  17      136.67      163.00     25.14 o 
   7   0  17        1.19        0.00     27.53 o 
   0   1  17       61.62       63.60      7.53 o 
   1   1  17       29.19       33.42     10.03 o 
   2   1  17       37.96       33.01     10.86 o 
   3   1  17      118.80       88.47     31.86 o 
   4   1  17       14.77       12.52     11.27 o 
   5   1  17        4.02        9.60     11.68 o 
   6   1  17       34.37       39.25     17.54 o 
   7   1  17       13.35       36.31     21.28 o 
   0   2  17      824.33      890.93     24.28 o 
   1   2  17       75.43       77.45      9.63 o 
   2   2  17      103.08       95.55     10.06 o 
   3   2  17      198.20      146.38     19.35 o 
   4   2  17       21.65       12.52     13.36 o 
   5   2  17      137.33      183.60     17.61 o 
   6   2  17        4.32        5.01     17.10 o 
   7   2  17        9.00       12.10     17.11 o 
   0   3  17      763.28      820.14     31.08 o 
   1   3  17      297.88      346.67     22.83 o 
   2   3  17       47.42       49.32      9.61 o 
   3   3  17      145.97      117.91     20.98 o 
   4   3  17      158.19      132.60     27.70 o 
   5   3  17        4.23        1.67     11.26 o 
   6   3  17        4.30       -3.75     22.53 o 
   0   4  17        0.01       -3.75      7.09 o 
   1   4  17      204.67      197.77     13.89 o 
   2   4  17       36.44       35.51      9.19 o 
   3   4  17      517.04      494.42     28.51 o 
   4   4  17      154.54      124.17     21.81 o 
   5   4  17      134.65      116.07     20.95 o 
   6   4  17       59.11       81.91     22.98 o 
   0   5  17       48.16       61.44     10.45 o 
   1   5  17        6.89        5.01      7.51 o 
   2   5  17      189.69      188.26     19.75 o 
   3   5  17       45.07       49.30     10.03 o 
   4   5  17        0.93        3.34     10.43 o 
   5   5  17       40.07       31.74     15.45 o 
   6   5  17        2.71       -0.83     14.60 o 
   0   6  17       42.92       42.62      8.77 o 
   1   6  17      708.37      752.33     40.68 o 
   2   6  17      156.51      173.27     16.36 o 
   3   6  17       48.17       52.65      8.77 o 
   4   6  17        7.64        5.42      7.09 o 
   5   6  17        1.06        3.34     10.85 o 
   0   7  17       20.00       28.80     12.52 o 
   1   7  17       19.58       21.71     10.44 o 
   2   7  17       73.18       77.36     11.29 o 
   3   7  17        9.85       14.19     10.43 o 
   4   7  17       86.93       73.20     13.39 o 
   0   8  17        0.79        5.84     10.01 o 
   1   8  17       22.98       30.06     11.27 o 
   2   8  17       10.05        8.76      9.60 o 
   3   8  17       37.68       32.16     14.20 o 
   4   8  17        1.59       -1.25     17.94 o 
   0   9  17        2.47        4.17     15.85 o 
   1   9  17       45.26       52.22     13.37 o 
   2   9  17        1.27        3.75     12.51 o 
   0   0  18      258.57      277.02     13.51 o 
   1   0  18       12.62       14.19      5.43 o 
   2   0  18        5.21        1.67      6.68 o 
   3   0  18       95.68       58.21     21.36 o 
   4   0  18        5.56      -10.85     18.36 o 
   5   0  18        4.83       18.77     11.68 o 
   6   0  18      295.00      359.66     15.58 o 
   7   0  18       42.01       59.31     20.05 o 
   0   1  18       66.82       72.81      6.70 o 
   1   1  18      203.10      208.01     18.53 o 
   2   1  18       77.52       83.71     13.81 o 
   3   1  18      193.34      173.66     37.84 o 
   4   1  18       79.66       89.96     15.48 o 
   5   1  18      128.01      132.83     22.21 o 
   6   1  18        9.88        8.35     15.86 o 
   0   2  18      558.61      532.60     20.53 o 
   1   2  18      137.97      130.96     16.37 o 
   2   2  18      215.16      232.41     19.79 o 
   3   2  18       13.80       14.19      7.10 o 
   4   2  18       36.37       26.32     20.47 o 
   5   2  18       55.75       57.68     14.63 o 
   6   2  18        3.88        8.76     15.02 o 
   0   3  18     1303.40     1321.84     32.16 o 
   1   3  18      781.58      812.31     26.73 o 
   2   3  18       41.51       48.89     10.45 o 
   3   3  18      215.24      169.11     18.09 o 
   4   3  18       67.57       52.27     17.14 o 
   5   3  18       74.08       47.67     21.75 o 
   6   3  18        7.94       36.72     24.20 o 
   0   4  18        0.73       -4.17      5.84 o 
   1   4  18       24.88       29.23      8.35 o 
   2   4  18       55.85       60.62     10.03 o 
   3   4  18      237.21      223.48     21.04 o 
   4   4  18       33.07       25.47     11.69 o 
   5   4  18       47.97       47.21     20.05 o 
   6   4  18       34.18       42.17     15.87 o 
   0   5  18       20.07       22.96      7.10 o 
   1   5  18       90.39       79.12     11.30 o 
   2   5  18      226.52      249.90     26.50 o 
   3   5  18       97.46       91.26     12.56 o 
   4   5  18       61.46       41.38     12.54 o 
   5   5  18       16.25       19.20      7.09 o 
   0   6  18       44.20       39.27      9.19 o 
   1   6  18       58.59       44.73     12.12 o 
   2   6  18      147.32      144.25     18.87 o 
   3   6  18       12.11       11.27     10.02 o 
   4   6  18        4.69        2.92     10.01 o 
   5   6  18       33.75       32.57     14.20 o 
   0   7  18       15.61       20.87     10.43 o 
   1   7  18      141.47      140.42     15.09 o 
   2   7  18       22.37       10.85     11.27 o 
   3   7  18       38.82       32.16     14.20 o 
   4   7  18        3.56        2.92     10.01 o 
   0   8  18       45.29       35.93     16.29 o 
   1   8  18       16.54       12.94     10.43 o 
   2   8  18       19.93       17.95     10.43 o 
   3   8  18       13.70       12.52      9.18 o 
   0   9  18       22.76       20.45     10.02 o 
   1   9  18       11.54       22.53     15.02 o 
   2   9  18        2.48        5.42     11.68 o 
   1   0  19        0.18        2.09      5.01 o 
   2   0  19      113.18      106.05     23.05 o 
   3   0  19      232.46      220.20     24.00 o 
   4   0  19       61.86       76.51     10.87 o 
   5   0  19       20.34       33.81     18.37 o 
   6   0  19       12.55       25.87     12.94 o 
   0   1  19        3.23       -5.01      7.93 o 
   1   1  19      165.10      178.16     19.75 o 
   2   1  19      172.88      137.83     23.95 o 
   3   1  19      158.94      109.15     26.45 o 
   4   1  19       43.06       47.21     16.29 o 
   5   1  19       99.60      120.55     20.93 o 
   6   1  19      186.15      237.92     15.11 o 
   0   2  19        3.22        3.34      9.60 o 
   1   2  19       95.86       98.02     11.31 o 
   2   2  19       49.13       44.31      9.20 o 
   3   2  19      143.01      117.03     18.46 o 
   4   2  19       96.86       82.47     21.35 o 
   5   2  19       64.15       89.46     14.21 o 
   6   2  19       71.93       90.31     22.99 o 
   0   3  19        0.11       -2.92      5.84 o 
   1   3  19      437.04      459.55     29.73 o 
   2   3  19       23.84       20.88      8.35 o 
   3   3  19       88.17       80.36     25.11 o 
   4   3  19      225.80      189.65     47.94 o 
   5   3  19       81.24       95.36     28.44 o 
   6   3  19       26.75       32.15     24.63 o 
   0   4  19       15.66       15.03      6.26 o 
   1   4  19      128.28      136.68     15.09 o 
   2   4  19      129.67      126.19     18.03 o 
   3   4  19       18.60       20.04     12.11 o 
   4   4  19      141.11       98.92     31.44 o 
   5   4  19       27.80       19.21     12.94 o 
   6   4  19       14.64       15.86     20.03 o 
   0   5  19       62.69       61.88      8.78 o 
   1   5  19      345.79      339.75     15.21 o 
   2   5  19      105.24      103.85     17.59 o 
   3   5  19       45.35       44.70     11.28 o 
   4   5  19       14.04        7.93     10.85 o 
   5   5  19       38.09       32.99     14.62 o 
   0   6  19        0.19       -2.92      9.18 o 
   1   6  19      210.67      233.25     17.23 o 
   2   6  19       26.15       21.71     10.86 o 
   3   6  19       59.28       55.59     16.30 o 
   4   6  19        1.76        1.25     12.10 o 
   5   6  19       12.23        8.76     12.10 o 
   0   7  19       88.19       90.37     16.74 o 
   1   7  19       22.66       27.13     10.02 o 
   2   7  19       11.56       17.94     10.43 o 
   3   7  19        5.51        5.01     11.68 o 
   4   7  19       18.90       16.28      8.35 o 
   0   8  19        4.18       -2.92      7.51 o 
   1   8  19       36.58       44.27     12.53 o 
   2   8  19        5.69        7.93     11.26 o 
   3   8  19        5.97        4.17     12.52 o 
   0   9  19       10.93       15.44     10.01 o 
   1   9  19        6.55        5.01     11.68 o 
   0   0  20       41.83       42.62      5.43 o 
   1   0  20       10.50        5.01      7.51 o 
   2   0  20      216.38      194.01     18.10 o 
   3   0  20      754.22      685.95     28.76 o 
   4   0  20        4.10        3.75     13.35 o 
   5   0  20      267.67      331.25     21.05 o 
   6   0  20       11.82       -3.34     14.19 o 
   0   1  20      945.19      966.23     30.37 o 
   1   1  20      150.93      153.23     17.63 o 
   2   1  20      137.66      105.71     24.33 o 
   3   1  20      183.48      176.44     19.32 o 
   4   1  20       16.32       13.77     10.02 o 
   5   1  20       79.16      100.38     20.91 o 
   6   1  20       81.35      105.80     14.22 o 
   0   2  20       28.32       27.56      5.85 o 
   1   2  20      369.76      391.34     17.36 o 
   2   2  20       58.07       52.26      8.78 o 
   3   2  20       45.72       42.62     17.13 o 
   4   2  20        2.96        2.50     15.02 o 
   5   2  20       10.23       15.86     12.94 o 
   6   2  20        2.90       12.10     22.53 o 
   0   3  20      488.93      520.68     30.20 o 
   1   3  20       33.39       32.16      9.19 o 
   2   3  20       54.14       56.01     15.47 o 
   3   3  20      318.96      307.25     24.48 o 
   4   3  20       88.62       69.04     18.41 o 
   5   3  20       97.15      115.49     16.74 o 
   6   3  20        7.85       17.52     20.03 o 
   0   4  20       20.21       21.29      7.10 o 
   1   4  20      272.59      280.30     18.97 o 
   2   4  20      119.35      111.03     19.27 o 
   3   4  20       50.62       53.49     14.63 o 
   4   4  20        4.84        2.92      8.76 o 
   5   4  20      121.24      105.10     46.06 o 
   0   5  20      145.07      155.17     10.06 o 
   1   5  20       57.92       44.31     11.70 o 
   2   5  20      166.24      174.98     19.72 o 
   3   5  20        3.06        4.59      7.09 o 
   4   5  20       16.15       15.44     10.02 o 
   5   5  20       24.97       27.97     13.36 o 
   0   6  20        0.90       -2.50     14.18 o 
   1   6  20       78.26       70.69     10.88 o 
   2   6  20        2.55        5.01     10.01 o 
   3   6  20        3.10        3.75     10.01 o 
   4   6  20       16.03        9.60      7.51 o 
   0   7  20        9.07        6.26      7.09 o 
   1   7  20        3.87        5.84     13.35 o 
   2   7  20       16.16       16.28     11.27 o 
   3   7  20        5.62        2.50     10.43 o 
   0   8  20       53.59       51.39     13.37 o 
   1   8  20       16.18       25.88      9.60 o 
   2   8  20        5.02        0.00     10.85 o 
   1   0  21       15.32       14.61      8.77 o 
   2   0  21       39.61       33.84     12.53 o 
   3   0  21        0.21        0.83      7.93 o 
   4   0  21        3.51        4.59     10.43 o 
   5   0  21       52.24       50.14     13.37 o 
   6   0  21       26.83       32.98     27.14 o 
   0   1  21       34.47       28.41     10.44 o 
   1   1  21      194.65      187.94     10.51 o 
   2   1  21      569.99      518.54     24.73 o 
   3   1  21      113.77       69.54     16.76 o 
   4   1  21       11.16       24.20     10.43 o 
   5   1  21        3.23        8.34     19.61 o 
   0   2  21      627.33      659.83     41.91 o 
   1   2  21      156.47      169.58     12.59 o 
   2   2  21        2.59       -1.67     10.43 o 
   3   2  21       93.92       75.34     25.95 o 
   4   2  21        9.35        2.50     15.86 o 
   5   2  21       17.90       28.80     13.36 o 
   6   2  21        0.19        1.25     29.20 o 
   0   3  21      498.37      515.39     21.69 o 
   1   3  21       85.08       90.40     14.23 o 
   2   3  21       19.24       15.86      9.18 o 
   3   3  21        8.25        5.01     11.27 o 
   4   3  21       70.10       56.86     28.01 o 
   5   3  21       22.97       21.29     20.87 o 
   0   4  21       33.07       29.65      7.10 o 
   1   4  21       40.37       39.27     10.03 o 
   2   4  21       23.96       17.12      7.51 o 
   3   4  21       10.85       11.68      8.76 o 
   4   4  21      105.77      110.51     26.37 o 
   5   4  21       33.54       45.93     13.36 o 
   0   5  21       47.03       52.65     12.54 o 
   1   5  21       65.36       58.12     15.89 o 
   2   5  21       25.97       31.73     12.53 o 
   3   5  21       26.97       25.89     11.27 o 
   4   5  21       19.82       17.11     12.52 o 
   5   5  21        6.45        7.51     13.35 o 
   0   6  21        4.57        6.68      9.60 o 
   1   6  21        4.91       -1.67     10.43 o 
   2   6  21       11.27       10.85     10.85 o 
   3   6  21        6.55        4.17     13.77 o 
   4   6  21        2.84        2.50     12.93 o 
   0   7  21        2.07        1.67     11.68 o 
   1   7  21        1.60       -2.92      8.76 o 
   2   7  21        6.38        2.09      9.18 o 
   3   7  21       20.62       21.70     14.61 o 
   0   8  21        0.00       -2.92     12.51 o 
   1   8  21        1.44        4.59     10.43 o 
   0   0  22        4.08        6.26     11.68 o 
   1   0  22      192.23      181.15     17.23 o 
   2   0  22      474.47      411.49     27.60 o 
   3   0  22      272.28      207.68     23.17 o 
   4   0  22        0.39        7.09     16.69 o 
   5   0  22       50.10       85.23     14.62 o 
   6   0  22       75.79      105.78     27.59 o 
   0   1  22        8.15       12.94      6.26 o 
   1   1  22       52.28       52.25     13.79 o 
   2   1  22      126.11      116.10     21.38 o 
   3   1  22      127.74       82.56     21.79 o 
   4   1  22       26.25       22.55     14.20 o 
   5   1  22        1.26        0.00     11.68 o 
   0   2  22       26.81       27.98      5.43 o 
   1   2  22      112.50      112.69     11.73 o 
   2   2  22      132.90      110.25     23.48 o 
   3   2  22      155.56      142.19     27.26 o 
   4   2  22       64.52       75.25     19.65 o 
   5   2  22       11.36        8.35     13.35 o 
   0   3  22       96.58       98.38     10.47 o 
   1   3  22       95.03      103.40     19.67 o 
   2   3  22       32.18       27.98     10.02 o 
   3   3  22       46.09       43.45     14.21 o 
   4   3  22        2.43        2.09     10.85 o 
   5   3  22        4.54       -1.67     17.10 o 
   0   4  22       11.17       12.52     11.27 o 
   1   4  22      173.31      192.24     20.99 o 
   2   4  22       16.06       11.69      8.35 o 
   3   4  22        3.96        3.75     10.43 o 
   4   4  22      115.10      102.16     20.52 o 
   5   4  22        1.44        8.34     17.94 o 
   0   5  22      141.93      151.33     16.77 o 
   1   5  22       55.12       76.06     14.21 o 
   2   5  22       64.83       64.38     12.54 o 
   3   5  22       18.00       21.29      6.26 o 
   4   5  22       16.72       10.02     13.77 o 
   0   6  22       10.73        5.42      9.60 o 
   1   6  22       94.38      100.01     16.32 o 
   2   6  22        4.17        2.09     10.01 o 
   3   6  22        4.57        6.68     12.93 o 
   4   6  22        3.85        2.50     15.44 o 
   0   7  22       11.51        9.18     12.94 o 
   1   7  22       17.39       19.20      8.76 o 
   2   7  22       16.21       19.20      9.60 o 
   0   8  22       42.62       43.86     17.54 o 
   1   0  23       60.82       55.61      7.53 o 
   2   0  23       19.00        8.35     13.77 o 
   3   0  23       18.10       10.43      9.60 o 
   4   0  23       12.54        6.68     16.27 o 
   5   0  23       68.74       66.05     17.98 o 
   0   1  23       53.54       56.43      8.36 o 
   1   1  23      100.16       90.44     13.40 o 
   2   1  23       30.97       22.55      9.60 o 
   3   1  23       86.62       51.04     20.92 o 
   4   1  23        6.29        0.83     17.52 o 
   5   1  23       10.15       19.61     13.77 o 
   0   2  23      155.42      141.39     14.68 o 
   1   2  23       79.20       73.63      9.20 o 
   2   2  23       41.82       41.78     18.38 o 
   3   2  23       86.72       52.30     23.01 o 
   4   2  23       27.48       27.97     13.78 o 
   5   2  23        9.82        7.93     15.44 o 
   0   3  23      164.12      197.65     21.82 o 
   1   3  23        3.07        2.92      7.93 o 
   2   3  23       89.52       85.78     17.99 o 
   3   3  23       23.84       20.04      7.51 o 
   4   3  23       92.82       61.08     23.01 o 
   5   3  23        3.98       10.43     17.10 o 
   0   4  23        7.15        5.84     12.52 o 
   1   4  23       39.03       30.07     10.02 o 
   2   4  23       27.68       20.04      9.60 o 
   3   4  23      140.43      133.26     43.58 o 
   4   4  23        4.20        2.92     15.85 o 
   0   5  23       14.65       15.86     13.35 o 
   1   5  23       14.31       11.27     12.94 o 
   2   5  23      182.39      195.13     29.79 o 
   3   5  23        5.00        6.68     11.26 o 
   4   5  23        1.30       -0.83     16.27 o 
   0   6  23        5.75       11.26      8.76 o 
   1   6  23       46.63       43.03     11.70 o 
   2   6  23       19.25       18.78     10.43 o 
   3   6  23       20.71       16.28     12.52 o 
   0   7  23        5.31        9.60     16.27 o 
   1   7  23        4.81       13.77     11.68 o 
   2   7  23        2.10       -3.75      9.59 o 
   0   0  24       25.78       23.38      6.68 o 
   1   0  24      201.95      225.65     26.05 o 
   2   0  24       29.89       19.21      9.60 o 
   3   0  24        6.73        3.34     16.27 o 
   4   0  24       10.84       -3.76     27.96 o 
   5   0  24       41.69       48.45     15.87 o 
   0   1  24      112.55      120.21     19.27 o 
   1   1  24        2.90        4.17      8.34 o 
   2   1  24       41.01       38.01     16.29 o 
   3   1  24       49.08       36.35     25.07 o 
   4   1  24       14.51       11.27     15.86 o 
   5   1  24        8.76       15.86     14.60 o 
   0   2  24       28.17       29.65      7.52 o 
   1   2  24       47.16       51.81      9.19 o 
   2   2  24       57.95       45.56     14.21 o 
   3   2  24       48.79       39.27     24.23 o 
   4   2  24        8.05        7.51     15.44 o 
   5   2  24        7.17       14.19     14.19 o 
   0   3  24        4.30        5.42      8.76 o 
   1   3  24        6.63        7.09      8.34 o 
   2   3  24        2.30        0.83      9.18 o 
   3   3  24        4.93       -0.42      8.34 o 
   4   3  24       15.55       29.21     23.79 o 
   0   4  24       54.92       56.42     10.87 o 
   1   4  24        2.35        2.09      9.18 o 
   2   4  24        4.24        1.67      9.18 o 
   3   4  24        3.20        0.42     12.52 o 
   4   4  24        5.65        3.75     12.52 o 
   0   5  24       33.42       22.97     10.44 o 
   1   5  24       13.64       16.28      8.35 o 
   2   5  24        8.06        7.51     16.27 o 
   3   5  24        2.65        0.83     10.43 o 
   0   6  24        3.05       -7.51      9.59 o 
   1   6  24        0.87        1.25      9.18 o 
   2   6  24       60.24       56.00     14.63 o 
   0   7  24        0.19       10.01     14.18 o 
   1   7  24        5.60        6.26     15.44 o 
   1   0  25        5.11        2.92     10.43 o 
   2   0  25       31.88       25.47     11.69 o 
   3   0  25       27.69       12.53     17.95 o 
   4   0  25       11.17       17.94     13.35 o 
   0   1  25       23.92       27.14      7.10 o 
   1   1  25       13.25       12.52      8.35 o 
   2   1  25      115.54       99.25     24.29 o 
   3   1  25       47.87       22.56     22.56 o 
   4   1  25        5.05        1.25     12.10 o 
   0   2  25      158.59      166.52     15.94 o 
   1   2  25       11.09       10.01      7.09 o 
   2   2  25       14.16       11.69      9.18 o 
   3   2  25        8.07        6.68     10.43 o 
   4   2  25        4.35       -4.17     12.10 o 
   0   3  25       62.67       74.83     16.30 o 
   1   3  25       32.94       32.99     13.78 o 
   2   3  25        1.98        3.75     10.43 o 
   3   3  25       26.70       26.72     12.11 o 
   4   3  25        0.12       -2.09     12.51 o 
   0   4  25        9.73        7.09      8.76 o 
   1   4  25       12.50       11.27     11.27 o 
   2   4  25        2.53        3.75      7.93 o 
   3   4  25        2.65       -0.42      8.76 o 
   0   5  25        7.41        4.59     13.77 o 
   1   5  25       56.53       66.86     13.37 o 
   2   5  25       20.89       20.04      7.51 o 
   3   5  25        3.91        1.25     14.18 o 
   0   6  25       22.10       19.62     10.44 o 
   1   6  25        9.90        8.35     11.68 o 
   2   6  25        0.48       -6.26     15.02 o 
   0   0  26        0.08       -1.67      9.59 o 
   1   0  26       25.84       28.39     11.69 o 
   2   0  26        3.13        0.83      9.59 o 
   3   0  26        5.28       -1.67      8.76 o 
   4   0  26       25.48       37.15     17.95 o 
   0   1  26      125.92      138.25     14.66 o 
   1   1  26       12.28       13.35     10.43 o 
   2   1  26       65.36       50.16     18.39 o 
   3   1  26        3.93        2.92      8.34 o 
   4   1  26       10.46        4.59     15.44 o 
   0   2  26      142.50      133.29     24.31 o 
   1   2  26        1.49        1.67      8.34 o 
   2   2  26        1.37        3.34      9.59 o 
   3   2  26       17.69       18.36     13.77 o 
   4   2  26        0.04       10.01     18.77 o 
   0   3  26        0.29        8.76      9.18 o 
   1   3  26        6.32        5.84      7.93 o 
   2   3  26        6.94        7.51      7.93 o 
   3   3  26        0.76        3.75     11.26 o 
   0   4  26        8.00        6.26     10.01 o 
   1   4  26        1.22        2.92      9.18 o 
   2   4  26       11.36       10.43     15.44 o 
   3   4  26       37.54       38.00     14.62 o 
   0   5  26       14.32       16.28     13.77 o 
   1   5  26       21.82       28.80     12.94 o 
   2   5  26       26.13       21.71     12.11 o 
   0   6  26        5.90       -2.09      9.60 o 
   1   0  27       19.96       20.87     12.10 o 
   2   0  27        0.04        1.25      8.34 o 
   3   0  27       13.21       27.96     13.35 o 
   4   0  27       21.20       14.19     17.95 o 
   0   1  27        4.48        8.76     12.10 o 
   1   1  27        6.60       12.52     10.85 o 
   2   1  27        3.69        4.17     12.10 o 
   3   1  27       15.99       29.21     20.45 o 
   0   2  27        0.52        0.00     11.26 o 
   1   2  27       53.55       47.22      8.78 o 
   2   2  27       24.94       23.38      9.60 o 
   3   2  27        2.43        6.26     12.10 o 
   0   3  27       41.16       39.68     10.86 o 
   1   3  27        5.92        0.42      8.76 o 
   2   3  27       38.68       40.09     13.78 o 
   3   3  27        3.80       -1.25     14.18 o 
   0   4  27        0.58        5.01     11.68 o 
   1   4  27        8.12        5.42     11.68 o 
   2   4  27       12.50       12.52     12.94 o 
   0   5  27        1.06        2.92     10.85 o 
   1   5  27       11.34       15.44     13.35 o 
   0   0  28       94.31      104.18     14.23 o 
   1   0  28        1.58        5.01     10.43 o 
   2   0  28       47.22       36.76     17.13 o 
   3   0  28        0.12        7.51     15.85 o 
   0   1  28        0.00        0.00     11.26 o 
   1   1  28       34.51       30.07     13.78 o 
   2   1  28        9.79        8.76     10.43 o 
   3   1  28       14.72       16.28     13.77 o 
   0   2  28        0.46       -1.67      7.93 o 
   1   2  28        9.05        6.26      8.76 o 
   2   2  28       15.63       10.85     12.10 o 
   3   2  28        7.17       -3.75     25.45 o 
   0   3  28        2.55        3.75     10.01 o 
   1   3  28       24.69       22.54     12.52 o 
   2   3  28       16.64       12.52     10.85 o 
   0   4  28       17.84       12.52      7.93 o 
   1   4  28        2.94       -0.42     10.01 o 
   1   0  29        0.39        0.42      9.18 o 
   2   0  29        2.86        2.50      8.34 o 
   0   1  29        3.43        4.17     11.26 o 
   1   1  29        1.20        0.00      7.93 o 
   2   1  29       10.66        8.76     10.01 o 
   0   2  29        2.11       -1.67     10.01 o 
   1   2  29       17.78       14.61     14.61 o 
   2   2  29        2.43        6.67     11.68 o 
   0   3  29       29.55       32.98     12.53 o 
   1   3  29        3.28        2.50      8.34 o 
   0   0  30       25.81       27.13      9.60 o 
   1   0  30        2.17        0.42      8.76 o 
   0   1  30       20.48       10.85     12.52 o 
   1   1  30       12.99        7.93      9.18 o 
                                                 
